# Supplementary material for: 2-Amino-5-methyl­pyridinium 2-hydr­oxy-3,5-dinitro­benzoate
Source: Acta Crystallogr Sect E Struct Rep Online. 2010 Apr 28;66(Pt 5):o1194–5. doi: 10.1107/S1600536810014480 (PMC2979276; doi:10.1107/S1600536810014480)
Supplement: Supplementary file 1 [file e-66-o1194-sup1.cif]

##############################################################################
###                                                                        ###
###        Electronic paper (Acta Crystallographica Section E)             ###
###                                                                        ###
##############################################################################
#                                                                            #
# This CIF contains the data in a paper accepted for publication in Acta     #
# Crystallographica Section E. It conforms to the requirements of Notes      #
# for Authors for Section E, and has been peer reviewed under the auspices   #
# of the IUCr Commission on Journals.                                        #
#                                                                            #
# Full details of the Crystallographic Information File format               #
# are given in the paper "The Crystallographic Information File (CIF):       #
# a New Standard Archive File for Crystallography" by S. R. Hall, F. H.      #
# Allen and I. D. Brown [Acta Cryst. (1991), A47, 655-685].                  #
#                                                                            #
# The current version of the core CIF dictionary is obtainable from          #
# ftp://ftp.iucr.org/pub/cif_core.dic. The current version number is 2.4.    #
#                                                                            #
# Software is freely available for graphical display of the structure(s) in  #
# this CIF.  For information consult the CIF home page http://www.iucr.org/  #
# cif/home.html                                                              #
#                                                                            #
# This file may be used for bona fide research purposes within the           #
# scientific community so long as proper attribution is given to the journal # 
# article from which it was obtained.                                        #
#                                                                            #
##############################################################################
                                             
data_global
_audit_creation_method     'form.cif (version 2.0)'
_journal_data_validation_number     ?
_journal_date_recd_electronic     2010-04-12
_journal_date_accepted     2010-04-20
_journal_name_full     'Acta Crystallographica, Section E'
_journal_year     2010
_journal_volume     66
_journal_issue      5
_journal_page_first     o1194
_journal_page_last     o1195
_journal_paper_category     QO
_journal_coeditor_code     HB5405
_publ_contact_author_name     'Prof. Fun, Hoong-Kun'
_publ_contact_author_address
;
      X-ray Crystallography Unit
      School of Physics
      Universiti Sains Malaysia
      11800 USM, Penang
      MALAYSIA
;
_publ_contact_author_email     'hkfun@usm.my'
_publ_contact_author_fax     '604 6579150'
_publ_contact_author_phone     '604 6533652'
_publ_section_title
;
2-Amino-5-methylpyridinium 2-hydroxy-3,5-dinitrobenzoate
;
loop_
    _publ_author_name
    _publ_author_footnote
    _publ_author_address
    'Madhukar Hemamalini'
;
Additional correspondence author,  e-mail: mhemamalini2k3@yahoo.co.in.
;
;
      X-ray Crystallography Unit
      School of Physics
      Universiti Sains Malaysia
      11800 USM, Penang
      Malaysia
;
    'Hoong-Kun Fun'
;
      Thomson Reuters ResearcherID: A-3561-2009.
;
;
      X-ray Crystallography Unit
      School of Physics
      Universiti Sains Malaysia
      11800 USM, Penang
      Malaysia
;
data_I
_audit_creation_method     SHELXL-97
_chemical_name_systematic
;
2-Amino-5-methylpyridinium 2-hydroxy-3,5-dinitrobenzoate
;
_chemical_name_common
;
2-amino-5-methylpyridinium 3,5-dinitrosalicylate
;
_chemical_formula_moiety     'C6 H9 N2 +, C7 H3 N2 O7 -'
_chemical_formula_sum     'C13 H12 N4 O7'
_chemical_formula_iupac     'C6 H9 N2 +, C7 H3 N2 O7 -'
_chemical_formula_weight     336.27
_chemical_melting_point     ?
_symmetry_cell_setting     Triclinic
_symmetry_space_group_name_H-M     'P -1'
_symmetry_space_group_name_Hall     '-P 1'
loop_
    _symmetry_equiv_pos_as_xyz
    'x, y, z'
    '-x, -y, -z'
_cell_length_a     5.8673(7)
_cell_length_b     8.0991(9)
_cell_length_c     15.2437(17)
_cell_angle_alpha     86.844(3)
_cell_angle_beta     84.252(3)
_cell_angle_gamma     81.209(3)
_cell_volume     711.69(14)
_cell_formula_units_Z     2
_cell_measurement_reflns_used     5139
_cell_measurement_theta_min     2.69
_cell_measurement_theta_max     32.42
_cell_measurement_temperature     100.00(10)
_exptl_crystal_description     block
_exptl_crystal_colour     yellow
_exptl_crystal_size_max     0.29
_exptl_crystal_size_mid     0.14
_exptl_crystal_size_min     0.08
_exptl_crystal_density_diffrn     1.569
_exptl_crystal_density_meas     ?
_exptl_crystal_density_method     'not measured'
_exptl_crystal_F_000     348
_exptl_absorpt_coefficient_mu     0.130
_exptl_absorpt_correction_type     multi-scan
_exptl_absorpt_process_details     '(SADABS; Bruker, 2009)'
_exptl_absorpt_correction_T_min     0.9631
_exptl_absorpt_correction_T_max     0.9903
_exptl_special_details
;
The crystal was placed in the cold stream of an Oxford Cryosystems Cobra
open-flow nitrogen cryostat (Cosier & Glazer, 1986) operating at
100.0(1) K.
;
_diffrn_ambient_temperature     100.00(10)
_diffrn_radiation_type     MoK\a
_diffrn_radiation_wavelength     0.71073
_diffrn_radiation_source     'fine-focus sealed tube'
_diffrn_radiation_monochromator     graphite
_diffrn_measurement_device_type
;
Bruker APEX DUO CCD area-detector diffractometer
;
_diffrn_measurement_method     '\f and \w scans'
_diffrn_detector_area_resol_mean     .
_diffrn_reflns_number     12709
_diffrn_reflns_av_R_equivalents     0.0229
_diffrn_reflns_av_sigmaI/netI     0.0304
_diffrn_reflns_theta_min     1.34
_diffrn_reflns_theta_max     32.50
_diffrn_reflns_theta_full     32.50
_diffrn_measured_fraction_theta_max     0.962
_diffrn_measured_fraction_theta_full     0.962
_diffrn_reflns_limit_h_min     -8
_diffrn_reflns_limit_h_max     8
_diffrn_reflns_limit_k_min     -12
_diffrn_reflns_limit_k_max     11
_diffrn_reflns_limit_l_min     -22
_diffrn_reflns_limit_l_max     23
_diffrn_standards_number     0
_diffrn_standards_interval_count     .
_diffrn_standards_interval_time     .
_diffrn_standards_decay_%     ?
_refine_special_details
;
 Refinement of F^2^ against ALL reflections.  The weighted R-factor wR and
 goodness of fit S are based on F^2^, conventional R-factors R are based
 on F, with F set to zero for negative F^2^. The threshold expression of
 F^2^ > 2\s(F^2^) is used only for calculating R-factors(gt) etc. and is
 not relevant to the choice of reflections for refinement.  R-factors based
 on F^2^ are statistically about twice as large as those based on F, and R-
 factors based on ALL data will be even larger.
;
_reflns_number_total     4947
_reflns_number_gt     3922
_reflns_threshold_expression     I>2\s(I)
_refine_ls_structure_factor_coef     Fsqd
_refine_ls_matrix_type     full
_refine_ls_R_factor_all     0.0614
_refine_ls_R_factor_gt     0.0454
_refine_ls_wR_factor_gt     0.1263
_refine_ls_wR_factor_ref     0.1498
_refine_ls_goodness_of_fit_ref     1.076
_refine_ls_restrained_S_all     1.076
_refine_ls_number_reflns     4947
_refine_ls_number_parameters     219
_refine_ls_number_restraints     0
_refine_ls_hydrogen_treatment     constr
_refine_ls_weighting_scheme     calc
_refine_ls_weighting_details
         'calc w=1/[\s^2^(Fo^2^)+(0.0741P)^2^+0.3055P] where P=(Fo^2^+2Fc^2^)/3'
_atom_sites_solution_hydrogens     geom
_atom_sites_solution_primary     direct
_atom_sites_solution_secondary     difmap
_refine_ls_shift/su_max     ?
_refine_ls_shift/su_max_lt     0.001
_refine_ls_shift/su_mean     0.000
_refine_diff_density_max     0.507
_refine_diff_density_min     -0.459
_refine_ls_extinction_method     none
_refine_ls_extinction_coef     ?
loop_
    _atom_type_symbol
    _atom_type_description
    _atom_type_scat_dispersion_real
    _atom_type_scat_dispersion_imag
    _atom_type_scat_source
    'C' 'C' 0.0033 0.0016
                         'International Tables Vol C Tables 4.2.6.8 and 6.1.1.4'
    'H' 'H' 0.0000 0.0000
                         'International Tables Vol C Tables 4.2.6.8 and 6.1.1.4'
    'N' 'N' 0.0061 0.0033
                         'International Tables Vol C Tables 4.2.6.8 and 6.1.1.4'
    'O' 'O' 0.0106 0.0060
                         'International Tables Vol C Tables 4.2.6.8 and 6.1.1.4'
_computing_data_collection     'APEX2 (Bruker, 2009)'
_computing_cell_refinement     'SAINT (Bruker, 2009)'
_computing_data_reduction     'SAINT (Bruker, 2009)'
_computing_structure_solution     'SHELXTL (Sheldrick, 2008)'
_computing_structure_refinement     'SHELXTL (Sheldrick, 2008)'
_computing_molecular_graphics     'SHELXTL (Sheldrick, 2008)'
_computing_publication_material
                             'SHELXTL (Sheldrick, 2008) and PLATON (Spek, 2009)'
loop_
    _atom_site_type_symbol
    _atom_site_label
    _atom_site_fract_x
    _atom_site_fract_y
    _atom_site_fract_z
    _atom_site_U_iso_or_equiv
    _atom_site_adp_type
    _atom_site_calc_flag
    _atom_site_refinement_flags
    _atom_site_occupancy
    _atom_site_disorder_assembly
    _atom_site_disorder_group
    N N1 0.50349(18) 0.28625(13) 0.24313(7) 0.0151(2) Uani d . 1 . .
    H H1 0.4877 0.2768 0.1882 0.018 Uiso d R 1 . .
    N N2 0.82364(19) 0.41676(14) 0.19955(7) 0.0176(2) Uani d . 1 . .
    H H2A 0.8060 0.4015 0.1454 0.021 Uiso d R 1 . .
    H H2B 0.9352 0.4662 0.2121 0.021 Uiso d R 1 . .
    C C1 0.6777(2) 0.36374(15) 0.26413(8) 0.0146(2) Uani d . 1 . .
    C C2 0.3509(2) 0.22205(16) 0.30452(8) 0.0162(2) Uani d . 1 . .
    H H2 0.2353 0.1692 0.2859 0.019 Uiso d R 1 . .
    C C3 0.3654(2) 0.23421(16) 0.39271(8) 0.0177(2) Uani d . 1 . .
    C C4 0.5424(2) 0.31915(17) 0.41660(8) 0.0196(2) Uani d . 1 . .
    H H4 0.5553 0.3318 0.4761 0.023 Uiso d R 1 . .
    C C5 0.6949(2) 0.38321(16) 0.35500(8) 0.0180(2) Uani d . 1 . .
    H H5 0.8088 0.4391 0.3726 0.022 Uiso d R 1 . .
    C C6 0.2014(2) 0.1628(2) 0.46135(9) 0.0252(3) Uani d . 1 . .
    H H6A 0.0930 0.1115 0.4329 0.038 Uiso d R 1 . .
    H H6B 0.1192 0.2508 0.4971 0.038 Uiso d R 1 . .
    H H6C 0.2873 0.0806 0.4980 0.038 Uiso d R 1 . .
    O O1 0.17251(16) 0.61810(13) 0.14298(6) 0.01924(19) Uani d . 1 . .
    H H1A 0.1638 0.6119 0.0899 0.029 Uiso calc R 1 . .
    O O2 0.10528(18) 0.60967(13) 0.31694(7) 0.0243(2) Uani d . 1 . .
    O O3 0.28454(18) 0.76459(15) 0.38862(6) 0.0270(2) Uani d . 1 . .
    O O4 0.93341(17) 0.99542(13) 0.26211(7) 0.0237(2) Uani d . 1 . .
    O O5 1.00019(18) 1.02494(14) 0.11971(8) 0.0274(2) Uani d . 1 . .
    O O6 0.55546(18) 0.76372(13) -0.07527(6) 0.0222(2) Uani d . 1 . .
    O O7 0.26539(17) 0.63243(12) -0.01529(6) 0.01923(19) Uani d . 1 . .
    N N3 0.25086(18) 0.70325(14) 0.31952(7) 0.0166(2) Uani d . 1 . .
    N N4 0.89119(18) 0.97295(13) 0.18590(8) 0.0181(2) Uani d . 1 . .
    C C7 0.3389(2) 0.70035(15) 0.15497(8) 0.0136(2) Uani d . 1 . .
    C C8 0.3891(2) 0.74498(15) 0.23904(8) 0.0141(2) Uani d . 1 . .
    C C9 0.5696(2) 0.83248(15) 0.24908(8) 0.0152(2) Uani d . 1 . .
    H H9 0.6004 0.8588 0.3049 0.018 Uiso d R 1 . .
    C C10 0.7029(2) 0.87992(15) 0.17497(8) 0.0148(2) Uani d . 1 . .
    C C11 0.6613(2) 0.84379(15) 0.09005(8) 0.0154(2) Uani d . 1 . .
    H H11 0.7517 0.8788 0.0409 0.018 Uiso d R 1 . .
    C C12 0.4831(2) 0.75506(14) 0.08054(7) 0.0136(2) Uani d . 1 . .
    C C13 0.4365(2) 0.71642(15) -0.01015(8) 0.0160(2) Uani d . 1 . .
loop_
    _atom_site_aniso_label
    _atom_site_aniso_U_11
    _atom_site_aniso_U_22
    _atom_site_aniso_U_33
    _atom_site_aniso_U_12
    _atom_site_aniso_U_13
    _atom_site_aniso_U_23
    N1 0.0161(4) 0.0167(5) 0.0128(4) -0.0032(4) -0.0022(3) -0.0010(3)
    N2 0.0184(5) 0.0215(5) 0.0143(4) -0.0086(4) -0.0004(3) -0.0001(4)
    C1 0.0161(5) 0.0138(5) 0.0138(5) -0.0018(4) -0.0014(4) -0.0003(4)
    C2 0.0144(5) 0.0164(5) 0.0180(5) -0.0032(4) -0.0014(4) -0.0009(4)
    C3 0.0183(5) 0.0184(5) 0.0156(5) -0.0022(4) 0.0005(4) 0.0009(4)
    C4 0.0238(6) 0.0234(6) 0.0123(5) -0.0048(5) -0.0033(4) -0.0007(4)
    C5 0.0200(5) 0.0205(6) 0.0149(5) -0.0058(5) -0.0039(4) -0.0005(4)
    C6 0.0225(6) 0.0321(7) 0.0206(6) -0.0078(5) 0.0030(5) 0.0045(5)
    O1 0.0192(4) 0.0257(5) 0.0154(4) -0.0105(4) -0.0028(3) -0.0014(3)
    O2 0.0271(5) 0.0276(5) 0.0202(5) -0.0141(4) 0.0037(4) -0.0011(4)
    O3 0.0285(5) 0.0422(6) 0.0122(4) -0.0098(5) -0.0019(4) -0.0062(4)
    O4 0.0210(4) 0.0230(5) 0.0296(5) -0.0032(4) -0.0110(4) -0.0068(4)
    O5 0.0235(5) 0.0269(5) 0.0337(6) -0.0121(4) -0.0010(4) 0.0021(4)
    O6 0.0286(5) 0.0266(5) 0.0127(4) -0.0099(4) 0.0000(3) -0.0007(3)
    O7 0.0215(4) 0.0242(5) 0.0142(4) -0.0094(4) -0.0031(3) -0.0008(3)
    N3 0.0163(4) 0.0197(5) 0.0134(4) -0.0017(4) -0.0011(3) -0.0005(4)
    N4 0.0144(4) 0.0149(5) 0.0261(5) -0.0027(4) -0.0048(4) -0.0025(4)
    C7 0.0133(5) 0.0139(5) 0.0135(5) -0.0018(4) -0.0015(4) -0.0009(4)
    C8 0.0137(5) 0.0158(5) 0.0128(5) -0.0021(4) -0.0006(4) -0.0009(4)
    C9 0.0145(5) 0.0151(5) 0.0162(5) -0.0007(4) -0.0038(4) -0.0030(4)
    C10 0.0125(5) 0.0132(5) 0.0195(5) -0.0031(4) -0.0028(4) -0.0017(4)
    C11 0.0148(5) 0.0140(5) 0.0171(5) -0.0019(4) -0.0007(4) -0.0010(4)
    C12 0.0147(5) 0.0144(5) 0.0119(5) -0.0029(4) -0.0014(4) -0.0008(4)
    C13 0.0187(5) 0.0162(5) 0.0136(5) -0.0028(4) -0.0028(4) -0.0014(4)
_geom_special_details
;
 All s.u.'s (except the s.u. in the dihedral angle between two l.s. planes)
 are estimated using the full covariance matrix.  The cell s.u.'s are taken
 into account individually in the estimation of s.u.'s in distances, angles
 and torsion angles; correlations between s.u.'s in cell parameters are only
 used when they are defined by crystal symmetry.  An approximate (isotropic)
 treatment of cell s.u.'s is used for estimating s.u.'s involving l.s. planes.
;
loop_
    _geom_bond_atom_site_label_1
    _geom_bond_atom_site_label_2
    _geom_bond_site_symmetry_2
    _geom_bond_distance
    _geom_bond_publ_flag
    N1 C1 . 1.3509(15) ?
    N1 C2 . 1.3668(15) ?
    N1 H1 . 0.8600 ?
    N2 C1 . 1.3355(15) ?
    N2 H2A . 0.8600 ?
    N2 H2B . 0.8600 ?
    C1 C5 . 1.4181(16) ?
    C2 C3 . 1.3652(17) ?
    C2 H2 . 0.9300 ?
    C3 C4 . 1.4164(18) ?
    C3 C6 . 1.5019(18) ?
    C4 C5 . 1.3681(18) ?
    C4 H4 . 0.9300 ?
    C5 H5 . 0.9300 ?
    C6 H6A . 0.9600 ?
    C6 H6B . 0.9600 ?
    C6 H6C . 0.9600 ?
    O1 C7 . 1.2957(14) ?
    O1 H1A . 0.8200 ?
    O2 N3 . 1.2302(14) ?
    O3 N3 . 1.2348(14) ?
    O4 N4 . 1.2404(15) ?
    O5 N4 . 1.2291(15) ?
    O6 C13 . 1.2331(15) ?
    O7 C13 . 1.3067(15) ?
    N3 C8 . 1.4546(15) ?
    N4 C10 . 1.4563(15) ?
    C7 C8 . 1.4208(16) ?
    C7 C12 . 1.4372(16) ?
    C8 C9 . 1.3861(16) ?
    C9 C10 . 1.3794(17) ?
    C9 H9 . 0.9300 ?
    C10 C11 . 1.3956(17) ?
    C11 C12 . 1.3793(16) ?
    C11 H11 . 0.9300 ?
    C12 C13 . 1.4943(16) ?
loop_
    _geom_angle_atom_site_label_1
    _geom_angle_atom_site_label_2
    _geom_angle_atom_site_label_3
    _geom_angle_site_symmetry_1
    _geom_angle_site_symmetry_3
    _geom_angle
    _geom_angle_publ_flag
    C1 N1 C2 . . 123.48(10) ?
    C1 N1 H1 . . 118.2 ?
    C2 N1 H1 . . 118.3 ?
    C1 N2 H2A . . 120.0 ?
    C1 N2 H2B . . 120.0 ?
    H2A N2 H2B . . 120.0 ?
    N2 C1 N1 . . 119.16(11) ?
    N2 C1 C5 . . 123.65(11) ?
    N1 C1 C5 . . 117.18(11) ?
    C3 C2 N1 . . 121.14(11) ?
    C3 C2 H2 . . 119.4 ?
    N1 C2 H2 . . 119.4 ?
    C2 C3 C4 . . 116.59(11) ?
    C2 C3 C6 . . 122.06(12) ?
    C4 C3 C6 . . 121.34(12) ?
    C5 C4 C3 . . 122.13(11) ?
    C5 C4 H4 . . 118.9 ?
    C3 C4 H4 . . 118.9 ?
    C4 C5 C1 . . 119.43(11) ?
    C4 C5 H5 . . 120.3 ?
    C1 C5 H5 . . 120.3 ?
    C3 C6 H6A . . 109.5 ?
    C3 C6 H6B . . 109.5 ?
    H6A C6 H6B . . 109.5 ?
    C3 C6 H6C . . 109.5 ?
    H6A C6 H6C . . 109.5 ?
    H6B C6 H6C . . 109.5 ?
    C7 O1 H1A . . 109.5 ?
    O2 N3 O3 . . 122.24(11) ?
    O2 N3 C8 . . 119.70(10) ?
    O3 N3 C8 . . 118.06(11) ?
    O5 N4 O4 . . 123.31(11) ?
    O5 N4 C10 . . 118.76(11) ?
    O4 N4 C10 . . 117.93(11) ?
    O1 C7 C8 . . 123.94(11) ?
    O1 C7 C12 . . 120.07(10) ?
    C8 C7 C12 . . 115.98(10) ?
    C9 C8 C7 . . 122.15(11) ?
    C9 C8 N3 . . 116.22(10) ?
    C7 C8 N3 . . 121.63(10) ?
    C10 C9 C8 . . 118.97(11) ?
    C10 C9 H9 . . 120.5 ?
    C8 C9 H9 . . 120.5 ?
    C9 C10 C11 . . 122.23(11) ?
    C9 C10 N4 . . 118.70(11) ?
    C11 C10 N4 . . 119.06(11) ?
    C12 C11 C10 . . 118.54(11) ?
    C12 C11 H11 . . 120.7 ?
    C10 C11 H11 . . 120.7 ?
    C11 C12 C7 . . 122.12(10) ?
    C11 C12 C13 . . 118.93(10) ?
    C7 C12 C13 . . 118.95(10) ?
    O6 C13 O7 . . 123.31(11) ?
    O6 C13 C12 . . 120.35(11) ?
    O7 C13 C12 . . 116.34(10) ?
loop_
    _geom_torsion_atom_site_label_1
    _geom_torsion_atom_site_label_2
    _geom_torsion_atom_site_label_3
    _geom_torsion_atom_site_label_4
    _geom_torsion_site_symmetry_1
    _geom_torsion_site_symmetry_2
    _geom_torsion_site_symmetry_3
    _geom_torsion_site_symmetry_4
    _geom_torsion
    _geom_torsion_publ_flag
    C2 N1 C1 N2 . . . . 177.44(11) ?
    C2 N1 C1 C5 . . . . -2.27(17) ?
    C1 N1 C2 C3 . . . . 0.56(19) ?
    N1 C2 C3 C4 . . . . 1.24(18) ?
    N1 C2 C3 C6 . . . . -179.26(12) ?
    C2 C3 C4 C5 . . . . -1.29(19) ?
    C6 C3 C4 C5 . . . . 179.21(13) ?
    C3 C4 C5 C1 . . . . -0.4(2) ?
    N2 C1 C5 C4 . . . . -177.56(12) ?
    N1 C1 C5 C4 . . . . 2.14(18) ?
    O1 C7 C8 C9 . . . . 179.70(12) ?
    C12 C7 C8 C9 . . . . -1.52(17) ?
    O1 C7 C8 N3 . . . . -1.24(19) ?
    C12 C7 C8 N3 . . . . 177.54(10) ?
    O2 N3 C8 C9 . . . . -171.71(11) ?
    O3 N3 C8 C9 . . . . 8.51(17) ?
    O2 N3 C8 C7 . . . . 9.17(18) ?
    O3 N3 C8 C7 . . . . -170.60(11) ?
    C7 C8 C9 C10 . . . . 0.96(18) ?
    N3 C8 C9 C10 . . . . -178.15(10) ?
    C8 C9 C10 C11 . . . . 0.44(18) ?
    C8 C9 C10 N4 . . . . 179.53(11) ?
    O5 N4 C10 C9 . . . . -175.21(11) ?
    O4 N4 C10 C9 . . . . 4.88(17) ?
    O5 N4 C10 C11 . . . . 3.91(17) ?
    O4 N4 C10 C11 . . . . -176.00(11) ?
    C9 C10 C11 C12 . . . . -1.15(18) ?
    N4 C10 C11 C12 . . . . 179.76(11) ?
    C10 C11 C12 C7 . . . . 0.51(18) ?
    C10 C11 C12 C13 . . . . 179.74(11) ?
    O1 C7 C12 C11 . . . . 179.60(11) ?
    C8 C7 C12 C11 . . . . 0.77(17) ?
    O1 C7 C12 C13 . . . . 0.37(17) ?
    C8 C7 C12 C13 . . . . -178.46(10) ?
    C11 C12 C13 O6 . . . . -0.21(18) ?
    C7 C12 C13 O6 . . . . 179.05(11) ?
    C11 C12 C13 O7 . . . . -179.85(11) ?
    C7 C12 C13 O7 . . . . -0.59(16) ?
loop_
    _geom_hbond_atom_site_label_D
    _geom_hbond_atom_site_label_H
    _geom_hbond_atom_site_label_A
    _geom_hbond_site_symmetry_A
    _geom_hbond_distance_DH
    _geom_hbond_distance_HA
    _geom_hbond_distance_DA
    _geom_hbond_angle_DHA
    _geom_hbond_publ_flag
    O1 H1A O7 . 0.82 1.66 2.4200(13) 152 yes
    N1 H1 O6 2_665 0.86 1.82 2.6768(14) 174 yes
    N2 H2A O7 2_665 0.86 2.11 2.9668(15) 176 yes
    N2 H2B O1 1_655 0.86 2.16 2.8468(15) 137 yes
    N2 H2B O2 1_655 0.86 2.40 3.1723(16) 149 yes
    C2 H2 O4 1_445 0.93 2.49 3.4073(16) 169 yes
    C4 H4 O3 2_666 0.93 2.39 3.2371(16) 151 yes
    C5 H5 O2 1_655 0.93 2.44 3.2328(17) 143 yes
