# Supplementary material for: 2-Amino-5-methyl­pyridinium 2-hydr­oxy-3,5-dinitro­benzoate
Source: Acta Crystallogr Sect E Struct Rep Online. 2010 Apr 28;66(Pt 5):o1194–5. doi: 10.1107/S1600536810014480 (PMC2979276; doi:10.1107/S1600536810014480)
Supplement: Supplementary file 2 [file e-66-o1194-Isup2.hkl]

#
# h,k,l, Fc-squared, Fo-squared, sigma(Fo-squared) and status flag
#
data_I
_shelx_title ' mo_h51a_0m in P-1'
_shelx_refln_list_code          4
_shelx_F_calc_maximum      202.28
_exptl_crystal_F_000       348.00
_reflns_d_resolution_high  0.6614
 
loop_
 _symmetry_equiv_pos_as_xyz
 'x, y, z'
 '-x, -y, -z'
 
_cell_length_a     5.8673
_cell_length_b     8.0991
_cell_length_c    15.2437
_cell_angle_alpha  86.844
_cell_angle_beta   84.252
_cell_angle_gamma  81.209
 
_shelx_F_squared_multiplier     1.000
 
loop_
 _refln_index_h
 _refln_index_k
 _refln_index_l
 _refln_F_squared_calc
 _refln_F_squared_meas
 _refln_F_squared_sigma
 _refln_observed_status
   1   0   0     2299.07     2347.92     45.71 o
   3   0   0       11.37       16.68      0.81 o
   5   0   0      130.08      133.91      3.72 o
   6   0   0       42.93       42.37      2.09 o
   7   0   0        0.09       -0.12      0.83 o
   8   0   0        6.68        6.65      1.92 o
  -8   1   0        2.20        3.99      1.81 o
  -7   1   0        1.62        3.62      1.19 o
  -6   1   0       18.12       17.94      1.63 o
  -5   1   0       26.03       24.77      1.62 o
  -4   1   0        0.83        1.66      0.45 o
  -3   1   0     1162.15     1121.91     15.78 o
  -1   1   0      331.74      304.16      3.98 o
   0   1   0       16.53        5.16      0.59 o
   2   1   0     1712.99     1735.85     33.97 o
   3   1   0       48.83       48.76      0.94 o
   4   1   0       13.81       12.10      0.72 o
   5   1   0       76.10       78.93      2.45 o
   6   1   0      166.57      168.54      4.50 o
   7   1   0        0.79        0.88      0.77 o
   8   1   0       21.73       15.89      2.38 o
  -8   2   0       16.47       12.86      2.77 o
  -7   2   0      109.85      106.03      4.10 o
  -6   2   0       82.20       76.96      4.32 o
  -5   2   0        0.51        1.07      0.68 o
  -4   2   0       19.25       16.31      0.96 o
  -3   2   0        2.52        1.20      0.37 o
  -2   2   0        0.17        4.85      0.55 o
  -1   2   0    40918.68    40789.61    554.09 o
   0   2   0     5109.83     5336.92     65.31 o
   1   2   0        1.81        3.70      0.32 o
   2   2   0      130.72      138.13      4.11 o
   3   2   0        6.79        7.92      0.50 o
   4   2   0       29.74       34.94      1.94 o
   5   2   0       22.99       21.23      1.12 o
   6   2   0       34.09       34.24      1.61 o
   7   2   0       13.71       14.79      1.35 o
   8   2   0        0.10       -0.84      1.19 o
  -8   3   0        8.56        7.66      2.44 o
  -7   3   0        9.59        8.08      1.70 o
  -6   3   0       22.11       23.77      1.77 o
  -5   3   0        0.59        1.03      0.74 o
  -4   3   0      113.41      108.24      2.57 o
  -3   3   0       24.87       23.93      0.87 o
  -2   3   0        7.38        5.84      0.63 o
  -1   3   0       71.25       80.23      1.36 o
   0   3   0     2466.47     2530.82     40.59 o
   1   3   0     1402.05     1436.38     19.77 o
   4   3   0        1.38        2.45      0.33 o
   5   3   0      451.07      431.55      7.32 o
   6   3   0       10.19        9.82      0.93 o
   7   3   0       37.47       36.71      2.81 o
   8   3   0       10.09        8.76      1.76 o
  -7   4   0       78.83       81.07      3.78 o
  -6   4   0       19.85       19.18      1.77 o
  -5   4   0        2.12        4.23      1.04 o
  -4   4   0       27.26       23.57      1.12 o
  -3   4   0        0.11        2.21      0.51 o
  -2   4   0     4069.63     4202.22     66.37 o
  -1   4   0      658.63      744.00      8.83 o
   0   4   0      132.42      144.93      2.28 o
   1   4   0        0.60        2.56      0.38 o
   2   4   0      114.77      136.76      2.56 o
   5   4   0       85.49       80.06      2.86 o
   6   4   0        6.14        7.58      0.76 o
   7   4   0       11.98       14.15      1.13 o
   8   4   0       17.77       21.31      2.27 o
  -7   5   0        1.77       -3.12      3.12 o
  -6   5   0        0.24        2.11      3.14 o
  -5   5   0        1.05        0.20      2.49 o
  -4   5   0       10.29       10.22      1.28 o
  -3   5   0       20.95       22.43      1.29 o
  -2   5   0        1.63        2.17      0.63 o
  -1   5   0      683.88      676.24      8.19 o
   0   5   0      818.85      821.47     13.66 o
   1   5   0      670.28      705.67     11.94 o
   2   5   0       86.20       99.47      1.83 o
   3   5   0       15.53       15.21      0.63 o
   7   5   0        7.74        8.50      0.87 o
   8   5   0        0.00        1.20      1.11 o
  -6   6   0        0.59       -1.39      3.07 o
  -5   6   0        1.82       -2.31      2.49 o
  -4   6   0       16.38       16.95      1.70 o
  -3   6   0      277.84      294.85     10.36 o
  -2   6   0        9.07       13.01      1.07 o
  -1   6   0       14.35       17.74      0.94 o
   0   6   0       16.08       15.88      1.04 o
   1   6   0      450.57      419.28     57.28 o
   2   6   0      121.37      116.47      4.85 o
   3   6   0       49.24       50.72      3.21 o
   4   6   0      152.64      143.30      4.76 o
   8   6   0       14.44       15.77      1.72 o
  -6   7   0        6.03        3.21      3.29 o
  -5   7   0        0.23        0.37      2.92 o
  -4   7   0        0.49       -1.34      2.46 o
  -3   7   0        3.35        1.85      1.20 o
  -2   7   0      221.65      228.04      4.23 o
  -1   7   0      189.89      199.74      4.49 o
   0   7   0      123.94      124.15      3.10 o
   1   7   0       98.92      118.04      3.63 o
   2   7   0        5.61        5.77      0.85 o
   3   7   0       76.92       76.34      2.44 o
   4   7   0       11.48        9.62      1.30 o
  -5   8   0       10.35       12.51      3.37 o
  -4   8   0        0.28       -2.06      2.06 o
  -3   8   0       27.32       26.69      2.38 o
  -2   8   0        1.56        0.91      1.34 o
  -1   8   0        6.01        5.94      1.02 o
   0   8   0      365.07      373.06      7.29 o
   1   8   0       17.97       22.10      2.37 o
   2   8   0       30.86       31.89      1.79 o
   3   8   0       82.65       80.01      3.84 o
   4   8   0       26.70       27.09      1.46 o
   5   8   0      110.49      109.84      2.95 o
  -4   9   0        0.69        0.65      1.91 o
  -3   9   0       56.88       51.51      4.03 o
  -2   9   0       16.08       15.99      2.60 o
  -1   9   0       36.30       34.03      2.08 o
   0   9   0       37.74       42.53      2.54 o
   1   9   0        6.50        5.02      1.22 o
   2   9   0        0.07        2.02      1.05 o
   3   9   0        3.43        5.29      1.05 o
   4   9   0        7.89        6.58      1.03 o
   5   9   0        0.09       -0.34      0.70 o
  -3  10   0        0.05        1.40      2.03 o
  -2  10   0       12.85        8.78      2.36 o
  -1  10   0      199.05      196.99      5.15 o
   0  10   0        0.62        0.01      1.22 o
   1  10   0       10.99       11.41      1.71 o
   2  10   0        5.37        4.15      1.85 o
   3  10   0       20.59       21.68      1.88 o
   4  10   0       46.31       40.08      2.16 o
   5  10   0        0.55        2.17      1.28 o
   6  10   0       10.83        5.61      1.42 o
  -2  11   0       17.13       15.47      2.98 o
  -1  11   0       13.06        9.57      2.53 o
   0  11   0        1.37        0.92      1.44 o
   1  11   0       41.67       44.72      3.21 o
   2  11   0        7.03        7.98      1.66 o
   3  11   0        0.32       -0.17      0.79 o
   4  11   0        1.39       -0.22      1.45 o
   0  12   0        5.83        2.76      2.54 o
   1  12   0        0.35        0.75      2.15 o
   2  12   0        1.99        2.55      2.10 o
  -2 -12   1       11.63       11.50      2.72 o
  -1 -12   1        0.12        0.17      1.97 o
   0 -12   1        2.77        0.94      2.27 o
  -4 -11   1        3.17        3.14      1.70 o
  -3 -11   1        6.27        9.22      2.08 o
  -2 -11   1       40.48       39.40      3.90 o
  -1 -11   1      131.42      128.19      4.93 o
   0 -11   1        0.99        2.59      1.52 o
   1 -11   1       24.72       20.09      3.14 o
   2 -11   1       12.34       12.15      2.83 o
  -5 -10   1       31.11       33.77      2.58 o
  -4 -10   1        0.45        1.43      1.02 o
  -3 -10   1        8.91       11.34      1.44 o
  -2 -10   1        0.58        1.11      1.09 o
  -1 -10   1        0.36       -0.30      1.02 o
   0 -10   1        0.20        1.85      1.28 o
   1 -10   1        3.06        1.15      1.21 o
   2 -10   1        3.39        3.93      2.06 o
   3 -10   1        6.78        2.71      2.19 o
  -5  -9   1        2.18        2.28      1.15 o
  -4  -9   1        8.41        7.29      1.82 o
  -3  -9   1       23.50       19.91      2.12 o
  -2  -9   1      146.03      144.41      4.43 o
  -1  -9   1        5.11        3.86      1.17 o
   0  -9   1       42.07       39.93      2.61 o
   1  -9   1       22.33       17.67      2.13 o
   2  -9   1       13.13       11.35      2.27 o
   3  -9   1       30.54       32.12      3.55 o
   4  -9   1       62.16       54.60      4.11 o
  -5  -8   1       33.25       33.08      2.01 o
  -4  -8   1        5.24        5.33      0.83 o
  -3  -8   1       16.88       20.27      1.47 o
  -2  -8   1       39.64       40.72      2.03 o
  -1  -8   1        8.22        8.90      1.32 o
   0  -8   1        4.18        4.08      0.92 o
   1  -8   1        3.18        3.30      0.86 o
   2  -8   1       12.40       10.26      1.50 o
   3  -8   1      314.93      309.24     11.12 o
   4  -8   1      894.89      915.98     19.39 o
   5  -8   1        5.92        6.76      3.12 o
  -4  -7   1       14.92       13.83      0.95 o
  -3  -7   1       32.69       34.36      1.60 o
  -2  -7   1        0.24       -0.52      0.52 o
  -1  -7   1       24.32       25.32      1.72 o
   0  -7   1       22.06       25.47      2.05 o
   1  -7   1       29.76       24.20      1.57 o
   2  -7   1       62.17       60.00      2.36 o
   3  -7   1      211.78      215.75      5.71 o
   4  -7   1       32.20       34.50      2.33 o
   5  -7   1        0.00        2.48      2.98 o
   6  -7   1       23.19       17.19      3.92 o
  -3  -6   1      238.09      244.16      5.04 o
  -2  -6   1      146.12      156.37      3.14 o
   0  -6   1       15.39       20.48      1.18 o
   1  -6   1       17.36       20.81      1.57 o
   2  -6   1      709.43      735.74     11.03 o
   3  -6   1     2849.34     2935.90     57.83 o
   4  -6   1        4.63        2.66      1.21 o
   5  -6   1        2.43        1.11      2.51 o
   6  -6   1        1.88        0.08      2.95 o
  -8  -5   1        8.33        7.55      1.42 o
  -7  -5   1       40.03       50.92      2.48 o
  -3  -5   1        0.12        0.34      0.31 o
  -2  -5   1        0.15        0.28      0.22 o
  -1  -5   1       37.49       42.62      2.29 o
   0  -5   1       98.65       82.89      1.96 o
   1  -5   1      209.28      203.71      2.93 o
   2  -5   1      321.43      322.20      4.42 o
   3  -5   1      238.19      243.58      4.47 o
   4  -5   1       33.97       37.28      1.82 o
   5  -5   1      165.53      171.84      7.55 o
   6  -5   1       12.98       10.95      3.54 o
   7  -5   1        4.28        5.49      3.61 o
  -8  -4   1        0.59       -1.06      1.06 o
  -7  -4   1       82.22       88.86      3.33 o
  -6  -4   1       18.56       21.24      1.05 o
  -2  -4   1        6.40        6.33      0.50 o
  -1  -4   1       33.33       47.50      1.65 o
   0  -4   1       11.63       12.06      0.58 o
   1  -4   1      965.61     1046.52     12.18 o
   2  -4   1     8358.20     8806.74    107.35 o
   3  -4   1       20.00       29.01      1.37 o
   4  -4   1        0.09        0.41      0.48 o
   5  -4   1       10.44        9.20      1.06 o
   6  -4   1       12.60       10.33      1.46 o
   7  -4   1        0.98        0.18      1.61 o
  -8  -3   1       66.29       71.16      3.93 o
  -7  -3   1        8.49        8.54      1.06 o
  -6  -3   1        0.01        0.04      0.54 o
  -5  -3   1      377.32      348.56      7.21 o
  -1  -3   1      666.28      641.73      8.98 o
   1  -3   1       56.33       61.16      1.26 o
   2  -3   1      474.79      463.14      7.06 o
   3  -3   1      676.40      698.52      8.45 o
   4  -3   1      467.00      462.75      7.40 o
   5  -3   1       45.61       41.26      3.36 o
   6  -3   1        0.19        0.89      0.87 o
   7  -3   1       21.32       20.83      1.94 o
   8  -3   1       33.60       32.45      4.12 o
  -8  -2   1       78.36       82.09      4.40 o
  -7  -2   1        3.37        2.92      0.84 o
  -6  -2   1       16.05       15.97      1.22 o
  -5  -2   1      173.19      165.61      3.94 o
  -4  -2   1      224.78      217.16      3.29 o
  -1  -2   1       26.63       27.04      0.80 o
   0  -2   1      131.08      152.11      2.39 o
   1  -2   1    14071.09    14822.79    165.31 o
   2  -2   1      427.75      459.89      6.84 o
   3  -2   1       31.68       34.64      0.85 o
   4  -2   1       56.73       61.94      1.66 o
   5  -2   1       49.84       53.47      1.87 o
   6  -2   1        0.12        0.04      2.15 o
   7  -2   1       32.40       31.10      2.46 o
   8  -2   1       74.51       75.10      5.11 o
  -8  -1   1        1.36        0.59      1.36 o
  -7  -1   1        5.00        4.60      1.50 o
  -6  -1   1      450.53      421.49      9.38 o
  -5  -1   1      185.39      189.63      4.59 o
  -4  -1   1      111.49      117.39      2.30 o
  -3  -1   1      185.38      206.80      3.11 o
  -2  -1   1      698.75      730.19     14.42 o
   0  -1   1      100.37       92.27      3.14 o
   1  -1   1       12.13        7.25      0.44 o
   2  -1   1     2316.72     2365.07     32.64 o
   3  -1   1      653.27      654.46      8.50 o
   4  -1   1      363.88      352.12      5.55 o
   5  -1   1       16.75       15.23      1.44 o
   6  -1   1        0.78        1.07      0.78 o
   7  -1   1       61.88       59.28      2.88 o
   8  -1   1        0.35        1.84      1.75 o
  -8   0   1        4.33        2.06      1.71 o
  -7   0   1        7.34        7.79      1.31 o
  -6   0   1      142.01      145.88      4.26 o
  -5   0   1       13.03       10.73      1.06 o
  -4   0   1        3.32       -0.11      0.24 o
  -3   0   1      129.34      129.52      3.24 o
  -2   0   1       57.98       49.93      1.40 o
   0   0   1     1126.78     1150.42     32.81 o
   1   0   1      260.66      285.96      4.32 o
   3   0   1        3.77        2.24      0.50 o
   4   0   1      199.09      212.45     14.54 o
   5   0   1       60.47       59.94      1.84 o
   6   0   1       12.17       12.11      1.29 o
   7   0   1      138.16      119.77      4.02 o
   8   0   1        0.87       -0.55      1.38 o
  -8   1   1       15.13       14.67      2.64 o
  -7   1   1      115.04      110.87      4.03 o
  -6   1   1      158.19      158.13      4.73 o
  -5   1   1        4.25        5.02      0.91 o
  -4   1   1       19.68       20.02      1.05 o
  -3   1   1        3.06        3.80      0.44 o
  -2   1   1      677.07      628.32      8.97 o
  -1   1   1       19.31       14.51      0.59 o
   0   1   1      433.18      457.31      7.48 o
   1   1   1     1574.68     1632.16     32.80 o
   2   1   1     1056.71     1157.75     24.99 o
   3   1   1     1437.13     1501.81     20.76 o
   4   1   1       17.75       23.22      0.95 o
   5   1   1       39.52       34.94      1.27 o
   6   1   1        2.84        1.98      0.75 o
   7   1   1        4.51        2.67      1.36 o
   8   1   1        0.00        0.21      1.28 o
  -8   2   1        2.80        1.52      1.92 o
  -7   2   1       60.01       58.07      4.14 o
  -6   2   1        3.08        2.68      1.03 o
  -5   2   1       18.44       19.09      1.32 o
  -4   2   1        3.66        6.17      1.34 o
  -3   2   1        3.87        3.92      0.50 o
  -2   2   1      334.49      353.10      4.77 o
  -1   2   1      956.91      952.83     11.93 o
   0   2   1      995.33      968.37     15.52 o
   1   2   1     1088.40     1083.25     17.78 o
   2   2   1      371.39      479.91      7.86 o
   3   2   1     1399.23     1640.44     18.32 o
   4   2   1      255.71      259.66      3.53 o
   5   2   1        6.41        5.49      0.70 o
   6   2   1      109.46      102.35      3.04 o
   7   2   1        0.91        0.88      0.73 o
   8   2   1       58.75       55.09      2.58 o
  -8   3   1        1.33        4.22      2.32 o
  -7   3   1        3.32        2.36      1.53 o
  -6   3   1        0.93        0.58      0.99 o
  -5   3   1       29.58       29.96      1.83 o
  -4   3   1       38.48       40.81      3.08 o
  -3   3   1       35.40       30.23      0.97 o
  -2   3   1       18.20       22.69      0.77 o
  -1   3   1       76.48       91.39      1.61 o
   0   3   1      342.43      330.95      5.54 o
   1   3   1      454.02      478.77      7.87 o
   2   3   1      667.88      726.93     10.23 o
   3   3   1      336.65      398.96      8.13 o
   4   3   1       12.58        9.73      0.41 o
   5   3   1      104.12      117.74      2.94 o
   6   3   1        0.95        0.68      0.54 o
   7   3   1        1.34        2.03      0.98 o
   8   3   1       24.25       21.79      2.48 o
  -7   4   1        0.73        0.48      2.05 o
  -6   4   1        0.09        1.13      1.23 o
  -5   4   1        0.43        1.18      0.85 o
  -4   4   1       32.73       31.39      1.20 o
  -3   4   1      250.54      257.33      4.40 o
  -2   4   1      492.19      457.25     18.76 o
  -1   4   1      606.61      652.89      8.53 o
   0   4   1       29.51       26.83      0.88 o
   1   4   1      260.82      328.06      5.79 o
   2   4   1     2690.35     3021.44     41.94 o
   3   4   1       73.02       77.90      1.62 o
   4   4   1        2.20        3.47      0.38 o
   5   4   1       38.60       43.04      3.37 o
   6   4   1        1.31        2.69      0.59 o
   7   4   1       56.01       52.85      2.85 o
   8   4   1        3.86        1.47      1.19 o
  -7   5   1        3.09       -0.54      3.55 o
  -6   5   1       24.17       26.50      4.07 o
  -5   5   1        0.31       -0.93      2.47 o
  -4   5   1        1.94        2.14      0.67 o
  -3   5   1      133.26      146.10      3.02 o
  -2   5   1       20.49       27.28      1.22 o
  -1   5   1       28.61       22.68      0.92 o
   0   5   1        9.30       16.51      1.33 o
   1   5   1       50.02       63.69      1.48 o
   2   5   1      125.73      151.48      2.99 o
   3   5   1       10.52       16.55      0.62 o
   4   5   1      275.74      300.68      6.41 o
   5   5   1       28.87       26.32      1.49 o
   6   5   1        0.34        0.82      0.47 o
   7   5   1       21.67       21.72      2.46 o
   8   5   1        0.16        0.28      1.06 o
  -6   6   1       10.49       13.69      3.62 o
  -5   6   1       19.34       21.52      3.31 o
  -4   6   1       65.41       65.74      2.75 o
  -3   6   1      179.80      174.74      6.61 o
  -2   6   1      139.55      144.80      3.04 o
  -1   6   1        0.42        0.18      0.48 o
   0   6   1       50.07       65.71      1.95 o
   1   6   1     1123.64     1158.46     23.26 o
   2   6   1        4.70        2.56      1.84 o
   3   6   1        0.27        0.52      0.34 o
   4   6   1       11.14        8.70      0.99 o
   5   6   1       10.55       12.49      1.16 o
   7   6   1       21.86       23.52      1.75 o
   8   6   1       25.94       26.67      2.16 o
  -6   7   1        4.88        7.71      3.53 o
  -5   7   1        5.28        6.69      3.14 o
  -4   7   1       91.77       92.82      3.54 o
  -3   7   1       20.25       20.22      3.58 o
  -2   7   1       15.61       18.88      1.22 o
  -1   7   1      107.79      100.27      2.85 o
   0   7   1       22.54       26.65      1.49 o
   1   7   1       10.46       14.35      1.36 o
   2   7   1       11.85       16.13      1.54 o
   3   7   1      326.42      334.14      5.13 o
   4   7   1       78.77       72.39      2.48 o
   5   7   1        2.41        4.02      0.62 o
   6   7   1        8.22        9.48      1.16 o
  -5   8   1       21.80       22.97      3.74 o
  -4   8   1       55.73       51.98      2.95 o
  -3   8   1       24.69       22.37      1.98 o
  -2   8   1        0.20        0.43      1.43 o
  -1   8   1       40.37       39.77      1.89 o
   0   8   1      262.76      271.34      5.70 o
   1   8   1       16.84       17.39      1.65 o
   2   8   1        1.85        3.59      0.95 o
   3   8   1       77.72       73.22      2.51 o
   4   8   1        1.18        2.88      0.94 o
   5   8   1       16.31       20.98      1.28 o
   6   8   1       76.25       87.83      3.58 o
  -4   9   1        2.50        1.85      2.04 o
  -3   9   1       34.35       38.89      3.76 o
  -2   9   1       45.65       42.92      3.67 o
  -1   9   1       13.09       11.03      1.40 o
   0   9   1        0.17        0.08      0.78 o
   1   9   1       18.14       23.13      2.03 o
   2   9   1      217.88      212.19      5.84 o
   3   9   1      189.58      186.19      5.15 o
   4   9   1        1.86        3.56      0.91 o
   5   9   1        4.93        5.61      0.91 o
   6   9   1        0.73        1.35      0.71 o
  -3  10   1        0.56        0.49      1.98 o
  -2  10   1       11.67       14.56      2.76 o
  -1  10   1       48.07       47.34      2.53 o
   0  10   1       16.83       17.59      2.15 o
   1  10   1        9.40        7.68      1.52 o
   2  10   1       24.30       22.58      2.08 o
   3  10   1       23.83       24.88      2.00 o
   4  10   1       14.95       18.66      2.29 o
   5  10   1       97.84      104.41      4.77 o
   6  10   1       29.99       36.40      1.90 o
  -2  11   1        0.77        1.17      2.12 o
  -1  11   1        3.35        0.21      1.84 o
   0  11   1       13.05       13.15      2.11 o
   1  11   1       56.13       54.63      3.21 o
   2  11   1      206.91      211.77      6.47 o
   3  11   1        4.63        4.16      1.57 o
   4  11   1        0.36        0.60      1.47 o
   5  11   1        8.39       11.30      2.06 o
   0  12   1        2.95        3.79      2.40 o
   1  12   1        0.05       -0.03      2.15 o
   2  12   1       13.00       12.72      2.68 o
   3  12   1        2.16        0.79      1.76 o
  -2 -12   2        2.53        3.98      2.11 o
  -1 -12   2       12.70        6.86      2.58 o
   0 -12   2       25.70       17.99      3.54 o
  -4 -11   2       36.69       40.69      3.32 o
  -3 -11   2        0.01       -0.93      1.43 o
  -2 -11   2        1.10        0.94      1.72 o
  -1 -11   2       83.41       79.41      3.85 o
   0 -11   2        3.76        3.74      1.58 o
   1 -11   2       17.68       12.05      2.04 o
   2 -11   2        0.25        2.15      2.15 o
  -5 -10   2        0.03        0.61      1.26 o
  -4 -10   2      101.61      105.41      4.00 o
  -3 -10   2        4.27        3.74      1.11 o
  -2 -10   2        6.58        7.57      1.40 o
  -1 -10   2       41.87       34.51      2.61 o
   0 -10   2       40.12       43.17      2.87 o
   1 -10   2       19.52       18.42      1.75 o
   2 -10   2        4.64        2.43      1.94 o
   3 -10   2        3.26        2.06      2.09 o
  -5  -9   2       79.44       90.68      2.70 o
  -4  -9   2        3.49        2.97      0.86 o
  -3  -9   2        0.86        0.29      0.80 o
  -2  -9   2      396.07      383.76      9.16 o
  -1  -9   2       28.03       29.91      2.27 o
   0  -9   2        8.62        9.81      1.59 o
   1  -9   2        5.42        4.97      1.66 o
   2  -9   2        3.46        3.98      1.84 o
   3  -9   2        0.33       -0.15      1.70 o
   4  -9   2       26.19       26.28      3.39 o
  -4  -8   2        1.49        0.22      0.89 o
  -3  -8   2        5.26        4.60      0.97 o
  -2  -8   2       28.20       26.61      1.74 o
  -1  -8   2       56.54       58.88      3.16 o
   0  -8   2        1.80        3.71      1.17 o
   1  -8   2        9.66        8.06      1.12 o
   2  -8   2        0.04        0.42      0.86 o
   3  -8   2       93.06       86.30      4.83 o
   4  -8   2      184.99      189.84      5.62 o
   5  -8   2        2.53       -1.33      2.87 o
  -4  -7   2        0.30       -0.12      0.43 o
  -3  -7   2      745.41      727.79     14.83 o
  -2  -7   2       33.85       29.52      1.63 o
  -1  -7   2        1.80        1.77      0.77 o
   0  -7   2       92.46       85.63      3.46 o
   1  -7   2        0.27        0.37      0.68 o
   2  -7   2        0.21        0.59      0.76 o
   3  -7   2       15.70       16.80      1.78 o
   4  -7   2        0.16       -0.13      1.96 o
   5  -7   2       37.34       45.50      4.55 o
   6  -7   2       14.48       17.37      3.98 o
  -3  -6   2        1.43        1.68      0.41 o
  -2  -6   2        1.78        3.82      0.53 o
   0  -6   2        0.43        0.51      0.51 o
   1  -6   2       22.51       20.34      1.30 o
   2  -6   2       31.63       33.59      1.73 o
   3  -6   2       79.27       90.16      3.67 o
   4  -6   2       11.38       11.80      1.58 o
   5  -6   2       18.66       16.90      3.34 o
   6  -6   2        0.78       -2.59      3.00 o
  -8  -5   2        0.95        1.34      1.07 o
  -2  -5   2       21.12       20.74      0.60 o
  -1  -5   2      222.18      224.79      7.77 o
   0  -5   2       49.06       48.06      1.33 o
   1  -5   2       67.51       65.94      1.83 o
   2  -5   2      373.15      403.54      5.82 o
   3  -5   2      174.65      200.88      4.49 o
   4  -5   2      122.08      125.47      3.29 o
   5  -5   2        0.15        2.87      2.10 o
   6  -5   2       50.40       39.88      4.43 o
   7  -5   2        0.20       -2.75      3.30 o
  -8  -4   2       47.05       50.44      3.11 o
  -7  -4   2       83.58       97.65      2.82 o
  -6  -4   2        7.71        6.34      0.70 o
  -2  -4   2      157.88      189.36      6.57 o
  -1  -4   2       77.68       76.54      2.75 o
   0  -4   2       26.67       24.72      0.83 o
   1  -4   2        1.79        3.49      0.45 o
   2  -4   2      146.73      205.00      4.76 o
   3  -4   2       46.00       44.62      1.36 o
   4  -4   2       96.10      104.82      2.19 o
   5  -4   2        0.70        0.10      0.70 o
   6  -4   2       48.76       52.86      2.51 o
   7  -4   2        2.70        1.35      2.61 o
  -8  -3   2       42.19       50.41      3.64 o
  -7  -3   2       14.04       16.23      1.84 o
  -6  -3   2        6.90        7.45      0.82 o
  -5  -3   2      104.13      113.02      2.73 o
  -1  -3   2        5.31        8.28      0.43 o
   0  -3   2      766.22      717.92     21.51 o
   1  -3   2      964.31     1045.37     14.80 o
   2  -3   2     1576.14     1717.44     21.54 o
   3  -3   2       58.22       60.42      1.36 o
   4  -3   2       78.29       90.64      1.85 o
   5  -3   2      182.53      186.61      3.85 o
   6  -3   2        4.64        4.13      0.93 o
   7  -3   2        1.08        0.15      1.10 o
   8  -3   2        5.96        7.79      2.63 o
  -8  -2   2       40.02       42.13      3.19 o
  -7  -2   2        0.00        0.22      0.83 o
  -6  -2   2      161.92      158.50      4.44 o
  -5  -2   2        4.28        4.12      0.63 o
  -4  -2   2      437.92      476.33      7.61 o
  -1  -2   2        1.63        5.01      0.29 o
   0  -2   2      725.29      758.97      9.52 o
   1  -2   2     3267.04     3288.40     45.10 o
   2  -2   2        4.04        7.69      0.65 o
   3  -2   2      273.77      285.64      3.45 o
   4  -2   2       79.16       87.50      1.87 o
   5  -2   2      230.25      238.58      3.90 o
   6  -2   2       24.92       24.93      1.69 o
   7  -2   2        2.16        3.41      1.27 o
   8  -2   2        0.07        0.62      1.87 o
  -8  -1   2       12.98       12.01      2.22 o
  -7  -1   2        2.80        1.82      1.61 o
  -6  -1   2       72.27       72.48      2.59 o
  -5  -1   2      359.50      349.12      7.67 o
  -4  -1   2       39.79       39.83      1.21 o
  -3  -1   2      113.54      151.42      2.37 o
  -2  -1   2      140.73      115.49      3.55 o
  -1  -1   2      409.02      347.94      6.05 o
   0  -1   2      979.94      951.93     15.35 o
   1  -1   2     3634.62     3708.36     45.61 o
   2  -1   2       57.87       89.79      4.04 o
   3  -1   2      307.54      350.87      4.84 o
   4  -1   2      242.57      279.20      4.58 o
   5  -1   2       93.97       97.84      2.66 o
   6  -1   2        0.01       -0.30      0.61 o
   7  -1   2       76.05       81.61      3.40 o
   8  -1   2        0.24        0.64      1.74 o
  -8   0   2        0.05        0.47      1.55 o
  -7   0   2      183.80      183.87      5.34 o
  -6   0   2       22.08       21.99      1.68 o
  -5   0   2      118.38      126.86      3.60 o
  -4   0   2        2.13       -0.25      0.25 o
  -3   0   2       43.10       35.57      1.81 o
  -2   0   2      158.79      173.42      3.78 o
  -1   0   2     2940.47     3014.00     83.28 o
   0   0   2     3076.91     2965.23     47.26 o
   1   0   2      368.83      366.33      4.71 o
   2   0   2       10.24       10.51      0.78 o
   3   0   2      322.02      360.65      5.48 o
   4   0   2     1178.49     1262.64     20.57 o
   5   0   2       17.27       17.98      1.14 o
   6   0   2        0.47        0.36      0.56 o
   7   0   2       26.76       26.43      2.07 o
   8   0   2        0.01       -0.50      1.48 o
  -8   1   2        3.03        3.13      1.75 o
  -7   1   2      181.96      174.49      5.39 o
  -6   1   2     1007.61      996.43     20.85 o
  -5   1   2        0.24        0.49      0.96 o
  -4   1   2      239.11      235.31      5.62 o
  -3   1   2       11.88       15.87      0.64 o
  -2   1   2       17.47       25.01      0.78 o
  -1   1   2      931.31      967.87     11.99 o
   0   1   2      783.05      726.13     14.47 o
   1   1   2      270.73      292.10      6.06 o
   2   1   2     1525.17     1683.88     32.43 o
   3   1   2        0.19        0.08      0.14 o
   5   1   2       63.21       70.10      1.90 o
   6   1   2      204.90      210.46      5.39 o
   7   1   2       28.72       28.32      2.39 o
   8   1   2        1.87        1.50      0.99 o
  -8   2   2       91.36      104.89      6.11 o
  -7   2   2       84.85       88.05      3.79 o
  -6   2   2       64.16       68.67      3.03 o
  -5   2   2       11.17       11.82      1.35 o
  -4   2   2       12.00        9.87      1.06 o
  -3   2   2      213.86      213.95      3.64 o
  -2   2   2      821.50      843.15     10.71 o
  -1   2   2      217.09      189.51      3.04 o
   0   2   2      172.79      188.33      2.58 o
   1   2   2      268.38      279.47     15.09 o
   2   2   2       40.04       50.90      3.21 o
   3   2   2     1880.57     2091.18     23.37 o
   4   2   2       63.26       65.14      1.15 o
   5   2   2       36.95       36.96      1.24 o
   6   2   2       91.17       85.11      2.74 o
   7   2   2        0.23        1.42      0.75 o
   8   2   2       43.01       42.92      2.32 o
  -8   3   2       81.82       77.51      5.51 o
  -7   3   2      834.94      819.69     18.50 o
  -6   3   2       72.27       76.40      2.85 o
  -5   3   2       76.52       77.16      2.62 o
  -4   3   2      132.19      135.55      3.37 o
  -3   3   2        1.15        1.94      0.44 o
  -2   3   2      548.07      613.42      7.33 o
  -1   3   2        3.18        3.02      0.36 o
   2   3   2      178.81      191.27      2.39 o
   3   3   2        0.17        0.45      0.16 o
   4   3   2      132.41      159.45      2.22 o
   5   3   2      247.14      243.75      5.45 o
   6   3   2      112.10       96.86      2.86 o
   7   3   2        0.81       -0.43      0.64 o
   8   3   2        5.92        6.58      1.66 o
  -7   4   2       63.82       68.77      4.00 o
  -6   4   2        3.76        1.70      1.37 o
  -5   4   2        0.32       -0.76      0.76 o
  -4   4   2        7.40        8.40      1.07 o
  -3   4   2       65.46       68.15      1.80 o
  -2   4   2       24.48       20.35      1.21 o
  -1   4   2      569.36      587.10      7.03 o
   0   4   2       27.77       27.80      1.05 o
   1   4   2        1.68        1.75      0.31 o
   2   4   2      360.90      391.72      9.36 o
   3   4   2      302.11      322.91      4.20 o
   4   4   2      144.66      144.63      2.14 o
   5   4   2      161.67      137.89      5.98 o
   6   4   2       13.38       12.41      0.99 o
   7   4   2      116.42      120.62      3.44 o
   8   4   2       57.43       59.05      3.49 o
  -7   5   2       73.34       71.15      6.12 o
  -6   5   2        3.29        2.78      3.09 o
  -5   5   2       61.18       56.33      4.73 o
  -4   5   2       12.48       12.30      0.97 o
  -3   5   2       76.13       82.98      2.15 o
  -2   5   2       38.75       40.94      1.31 o
  -1   5   2      142.10      149.63      2.53 o
   0   5   2      801.76      812.16     11.77 o
   1   5   2      147.97      143.18      2.65 o
   2   5   2       24.65       31.25      1.07 o
   3   5   2       48.28       63.24      1.50 o
   4   5   2      274.81      256.05      3.96 o
   5   5   2      278.11      250.86      5.47 o
   6   5   2        0.25        0.21      0.49 o
   7   5   2       38.66       41.58      2.13 o
   8   5   2        0.93        1.94      1.23 o
  -6   6   2        1.07       -0.26      2.86 o
  -5   6   2       11.56       13.42      3.28 o
  -4   6   2       20.19       21.23      1.77 o
  -3   6   2        5.11        2.18      1.16 o
  -2   6   2      277.97      303.13      5.23 o
  -1   6   2        1.13        0.29      0.51 o
   0   6   2       10.20       10.60      1.00 o
   1   6   2        1.43        0.82      1.29 o
   3   6   2      265.97      260.84      4.10 o
   4   6   2       55.86       48.64      1.67 o
   5   6   2      102.89      101.37      2.68 o
   6   6   2       82.07       90.66      2.54 o
   7   6   2       92.00       96.70      3.09 o
   8   6   2        0.30       -0.31      1.11 o
  -6   7   2        9.21        2.26      3.34 o
  -5   7   2        1.06       -2.80      2.80 o
  -4   7   2        5.97        4.54      1.45 o
  -3   7   2       51.96       46.21      2.54 o
  -2   7   2       31.06       30.40      1.95 o
  -1   7   2       83.40       82.87      2.57 o
   0   7   2      129.68      122.61      3.11 o
   1   7   2       20.64       24.39      1.72 o
   2   7   2       26.54       31.75      1.89 o
   3   7   2      141.92      125.43      2.76 o
   4   7   2      527.48      471.07     13.78 o
   5   7   2        0.80        0.22      0.53 o
   6   7   2       54.82       58.83      1.97 o
   7   7   2        0.02       -0.31      0.86 o
  -5   8   2        9.95        9.72      3.26 o
  -4   8   2        0.01       -1.30      1.39 o
  -3   8   2      141.22      142.05      4.38 o
  -2   8   2        0.33        0.31      1.27 o
  -1   8   2        2.37        3.66      1.22 o
   0   8   2       14.96       13.59      1.25 o
   1   8   2      132.42      148.66      5.00 o
   2   8   2      157.70      156.89      4.51 o
   3   8   2       10.71       14.03      0.99 o
   4   8   2       96.17       93.01      2.91 o
   5   8   2        1.05        2.04      0.73 o
   6   8   2       44.36       42.26      1.74 o
   7   8   2        7.18        6.72      1.30 o
  -4   9   2       16.92       16.10      2.68 o
  -3   9   2        1.43        0.86      1.86 o
  -2   9   2       11.02       12.71      2.40 o
  -1   9   2      111.67      115.74      4.01 o
   0   9   2       27.25       29.61      1.87 o
   1   9   2        3.12        3.59      1.12 o
   2   9   2       14.51       12.79      1.53 o
   3   9   2      398.23      380.14      7.17 o
   4   9   2       10.82       11.02      1.24 o
   5   9   2       63.38       64.39      2.40 o
   6   9   2        0.25       -0.11      1.05 o
  -3  10   2        5.08        3.14      2.17 o
  -2  10   2        1.70        2.70      1.95 o
  -1  10   2       32.69       28.21      2.45 o
   0  10   2       36.71       41.93      2.22 o
   1  10   2       25.57       25.17      2.31 o
   2  10   2       49.09       50.70      2.74 o
   3  10   2       12.43       13.78      1.19 o
   4  10   2       13.18       14.51      1.54 o
   5  10   2        0.76        1.86      1.33 o
   6  10   2       68.31       86.31      4.28 o
  -2  11   2       46.50       43.48      4.31 o
  -1  11   2       13.41       11.29      2.79 o
   0  11   2        1.65        2.59      1.22 o
   1  11   2        1.02        1.05      1.37 o
   2  11   2      119.86      114.33      4.43 o
   3  11   2        5.44        4.40      1.09 o
   4  11   2       52.64       56.72      3.88 o
   5  11   2        5.08        7.86      1.92 o
   0  12   2        2.71        2.03      1.63 o
   1  12   2       20.60       19.82      3.52 o
   2  12   2        0.01       -1.72      1.72 o
   3  12   2       11.88        9.43      2.48 o
  -1 -12   3       47.81       47.81      4.88 o
  -4 -11   3       83.53       85.82      4.73 o
  -3 -11   3       21.37       20.65      2.75 o
  -2 -11   3        2.34        5.92      2.09 o
  -1 -11   3       73.08       65.85      4.91 o
   0 -11   3        8.99        7.46      1.90 o
   1 -11   3        0.11       -1.01      1.39 o
   2 -11   3        6.67        9.37      2.56 o
  -5 -10   3       38.73       37.81      2.75 o
  -4 -10   3       23.98       26.41      1.86 o
  -3 -10   3        0.02        0.61      0.94 o
  -2 -10   3      145.37      143.12      4.73 o
  -1 -10   3        7.74        9.67      3.64 o
   0 -10   3       16.91       16.97      2.08 o
   1 -10   3       19.51       17.87      2.05 o
   2 -10   3        1.32        2.65      2.06 o
   3 -10   3        1.34        1.91      1.98 o
  -5  -9   3       91.36       88.67      3.74 o
  -4  -9   3       36.37       37.65      1.97 o
  -3  -9   3        0.97        1.21      0.85 o
  -2  -9   3        1.94       -0.08      1.01 o
  -1  -9   3      144.87      140.06      4.64 o
   0  -9   3        1.38        0.00      2.51 o
   1  -9   3       24.25       21.45      1.73 o
   2  -9   3        6.91        6.92      2.03 o
   3  -9   3        0.15        2.09      1.90 o
   4  -9   3      196.26      191.11      8.19 o
  -4  -8   3        0.06        0.45      0.64 o
  -3  -8   3      295.86      294.84      7.58 o
  -2  -8   3        6.66        6.75      1.10 o
  -1  -8   3      118.97      125.93      4.03 o
   0  -8   3       43.84       44.21      2.44 o
   1  -8   3        8.99        8.81      1.17 o
   2  -8   3        1.16        2.05      0.97 o
   3  -8   3        0.37        2.08      1.70 o
   4  -8   3        9.57        9.33      1.88 o
   5  -8   3       15.49       16.70      3.50 o
  -4  -7   3        0.97        0.48      0.46 o
  -3  -7   3      127.02      128.45      3.43 o
  -2  -7   3      654.83      668.96     13.98 o
  -1  -7   3        2.55        4.65      0.94 o
   0  -7   3       23.76       21.27      1.73 o
   1  -7   3       40.90       40.80      2.18 o
   2  -7   3       12.90       14.04      1.33 o
   3  -7   3      295.51      296.72      7.23 o
   4  -7   3      270.95      283.00      7.87 o
   5  -7   3        0.67        2.04      3.06 o
   6  -7   3       81.55       73.30      5.65 o
  -3  -6   3        3.15        1.88      0.52 o
  -2  -6   3      255.13      280.16      5.09 o
  -1  -6   3        0.40        1.34      0.56 o
   0  -6   3        2.58        4.26      0.69 o
   1  -6   3       11.56       11.66      1.32 o
   2  -6   3        5.99        7.37      0.85 o
   3  -6   3       88.97      100.55      3.56 o
   4  -6   3       32.97       33.39      2.21 o
   5  -6   3        1.34       -2.63      2.63 o
   6  -6   3        1.25        4.26      3.29 o
  -8  -5   3        3.87        1.54      1.16 o
  -3  -5   3     1836.54     1834.26     39.66 o
  -2  -5   3       62.29       65.44      1.17 o
   0  -5   3       49.18       58.97      1.71 o
   1  -5   3       34.64       31.88      1.01 o
   2  -5   3      137.78      150.83      2.73 o
   3  -5   3      213.83      243.95      5.19 o
   4  -5   3       19.41       21.50      1.51 o
   5  -5   3      134.59      132.29      4.74 o
   6  -5   3       39.53       34.04      4.85 o
   7  -5   3        9.68        8.11      3.75 o
  -8  -4   3       50.18       55.02      3.25 o
  -7  -4   3        1.21        0.96      0.88 o
  -6  -4   3        1.04        1.66      0.72 o
  -2  -4   3      126.89      127.47      1.99 o
  -1  -4   3      229.16      221.94      4.01 o
   0  -4   3       56.70       52.09      1.35 o
   1  -4   3      245.46      268.13      3.55 o
   2  -4   3      145.88      140.95      2.11 o
   3  -4   3       32.84       36.36      1.11 o
   4  -4   3       10.49        8.94      0.76 o
   5  -4   3       12.41       12.57      1.18 o
   6  -4   3       80.46       82.92      2.71 o
   7  -4   3        1.81        0.14      3.29 o
  -8  -3   3       30.16       32.75      1.94 o
  -7  -3   3        0.05        0.31      0.58 o
  -6  -3   3       21.17       20.86      1.01 o
  -5  -3   3     1085.64     1085.78     17.46 o
  -2  -3   3      254.60      303.65      8.71 o
  -1  -3   3      143.04      203.00      3.10 o
   0  -3   3       39.95       52.48      1.19 o
   1  -3   3       57.46       69.72      1.37 o
   2  -3   3       55.21       52.00      1.07 o
   3  -3   3       32.42       34.37      1.01 o
   4  -3   3       96.01      105.08      2.08 o
   5  -3   3        3.51        3.60      0.82 o
   6  -3   3       30.64       31.94      1.76 o
   7  -3   3        0.98        0.81      1.13 o
   8  -3   3       37.83       31.97      4.04 o
  -8  -2   3       14.06       15.81      1.66 o
  -7  -2   3        2.26        1.93      1.01 o
  -6  -2   3      307.01      303.51      6.92 o
  -5  -2   3       67.12       71.03      2.15 o
  -4  -2   3       77.46       73.79      1.57 o
  -3  -2   3       36.67       42.20      1.23 o
  -2  -2   3     1225.73     1266.78     35.27 o
  -1  -2   3        0.23        0.32      0.16 o
   0  -2   3      487.35      502.84      8.24 o
   1  -2   3       12.95       23.48      0.73 o
   2  -2   3      333.69      337.11      5.01 o
   3  -2   3      302.30      277.21      3.40 o
   4  -2   3        3.42        2.55      0.67 o
   5  -2   3      214.16      221.65      3.73 o
   6  -2   3       15.42       16.11      1.13 o
   7  -2   3       37.65       38.08      2.72 o
   8  -2   3       41.37       42.69      4.38 o
  -8  -1   3        3.92        4.20      1.68 o
  -7  -1   3       46.00       46.27      2.25 o
  -6  -1   3      465.49      476.39     10.47 o
  -5  -1   3     2623.87     2602.82     50.52 o
  -4  -1   3        9.42       12.27      0.74 o
  -3  -1   3      258.50      272.42      4.03 o
  -2  -1   3      786.52      894.94     11.01 o
  -1  -1   3      115.44      128.76      2.78 o
   0  -1   3      657.53      663.00      7.64 o
   1  -1   3     1910.84     1994.89     24.73 o
   2  -1   3       37.08       16.35      1.69 o
   3  -1   3      175.21      187.24      2.87 o
   4  -1   3      513.30      525.76      7.98 o
   5  -1   3        4.08        3.21      0.61 o
   6  -1   3       10.07       11.22      1.11 o
   7  -1   3       89.14       86.49      3.55 o
   8  -1   3       53.84       51.72      4.20 o
  -8   0   3        9.56        8.03      2.08 o
  -7   0   3       53.88       53.68      4.58 o
  -6   0   3      259.11      253.96      6.42 o
  -5   0   3       17.85       16.53      1.31 o
  -4   0   3        5.82        0.00      0.27 o
  -3   0   3      592.56      594.26     17.27 o
  -2   0   3        0.42        0.01      0.14 o
  -1   0   3        0.57       -0.28      0.28 o
   0   0   3       47.52       76.26      1.20 o
   1   0   3     3456.73     3478.84     38.78 o
   3   0   3       20.70       22.53      0.75 o
   4   0   3      115.08      120.95      2.32 o
   5   0   3      223.04      227.55      4.66 o
   6   0   3      129.30      123.21      3.18 o
   7   0   3       31.69       25.74      2.05 o
   8   0   3        8.81        4.30      1.81 o
  -8   1   3       14.91       18.48      2.96 o
  -7   1   3       84.21       86.67      3.55 o
  -6   1   3      726.17      742.58     16.10 o
  -5   1   3       78.11       83.48      2.96 o
  -4   1   3        1.16        0.52      1.09 o
  -3   1   3      182.64      204.21      3.47 o
  -2   1   3       89.32       87.20      1.65 o
  -1   1   3      442.03      451.31      5.78 o
   0   1   3     1737.91     1912.16     23.74 o
   1   1   3      246.89      265.41      3.53 o
   3   1   3     1661.58     1896.13     29.44 o
   4   1   3       37.32        2.71      2.97 o
   5   1   3        0.41        2.26      0.49 o
   6   1   3      154.33      144.43      3.38 o
   7   1   3      169.77      155.63      4.66 o
   8   1   3        2.46        1.22      1.07 o
  -8   2   3        0.02        2.23      1.82 o
  -7   2   3      178.52      180.90      5.78 o
  -6   2   3        2.00        1.68      1.00 o
  -5   2   3        0.10        0.47      0.76 o
  -4   2   3      160.99      149.33      3.43 o
  -3   2   3      149.81      145.98      2.73 o
  -2   2   3       19.21       22.17      0.72 o
  -1   2   3       55.89       37.57      1.02 o
   0   2   3     2761.67     2706.23     30.33 o
   1   2   3       32.47       28.41      2.97 o
   3   2   3        8.93        9.19      0.46 o
   4   2   3      488.82      536.15      7.94 o
   5   2   3      236.85      220.53      4.25 o
   6   2   3       15.88       13.62      0.97 o
   7   2   3       34.55       29.56      1.79 o
   8   2   3        1.25        1.78      1.01 o
  -7   3   3       55.40       53.01      3.25 o
  -6   3   3       11.37        9.71      2.25 o
  -5   3   3       22.64       21.44      1.56 o
  -4   3   3       23.46       21.90      1.66 o
  -3   3   3       15.89       15.83      0.83 o
  -2   3   3        4.61        3.31      0.39 o
  -1   3   3      351.63      411.04      5.02 o
   1   3   3       31.22       28.96      1.13 o
   2   3   3     1958.83     2240.73     37.37 o
   3   3   3       12.96       31.95      1.05 o
   4   3   3        3.81        0.32      0.26 o
   5   3   3      236.37      193.05      3.90 o
   6   3   3      447.03      407.52      8.94 o
   7   3   3        2.89        3.21      0.84 o
   8   3   3       70.37       65.97      3.92 o
  -7   4   3        3.50        2.05      1.75 o
  -6   4   3        0.80        2.17      1.14 o
  -5   4   3       81.69       80.93      2.83 o
  -4   4   3      116.66      120.60      3.31 o
  -3   4   3       14.95       14.28      1.08 o
  -2   4   3       25.78       17.37      1.76 o
  -1   4   3      476.14      466.58      5.74 o
   0   4   3       25.74       26.45      1.14 o
   1   4   3      400.24      457.34      7.85 o
   2   4   3        0.94        1.84      0.32 o
   3   4   3      466.95      522.48      6.17 o
   4   4   3      273.62      269.98      3.75 o
   5   4   3        2.34        1.54      0.52 o
   6   4   3       64.50       67.65      2.77 o
   7   4   3       28.28       31.44      1.67 o
   8   4   3        1.20        0.41      1.16 o
  -7   5   3        2.54        5.22      3.78 o
  -6   5   3       10.24        9.95      3.53 o
  -5   5   3       98.20      102.36      5.92 o
  -4   5   3       30.52       33.01      1.40 o
  -3   5   3       16.44       16.96      1.07 o
  -2   5   3       60.28       66.28      2.04 o
  -1   5   3       48.19       54.62      1.37 o
   0   5   3        0.31       -0.21      0.56 o
   1   5   3     1153.74     1275.36     16.12 o
   2   5   3        0.15        0.47      0.40 o
   3   5   3        1.50        4.29      0.41 o
   4   5   3       82.47       55.39      1.77 o
   5   5   3      718.89      639.09     12.97 o
   6   5   3        7.38       10.80      1.19 o
   7   5   3       44.16       39.92      1.79 o
   8   5   3        3.16        0.03      1.20 o
  -6   6   3       18.47       19.98      4.07 o
  -5   6   3       33.32       27.47      3.84 o
  -4   6   3       15.60       16.03      1.56 o
  -3   6   3        0.01       -0.17      1.00 o
  -2   6   3       79.31       81.51      2.18 o
  -1   6   3        8.64        9.93      0.82 o
   0   6   3      133.49      142.95      3.40 o
   1   6   3       10.52       10.54      0.84 o
   2   6   3      316.24      171.53      5.98 o
   3   6   3       76.79       75.69      1.63 o
   4   6   3       40.93       32.72      1.43 o
   5   6   3        8.54       13.37      1.02 o
   6   6   3      119.37      130.35      3.44 o
   7   6   3       11.01       15.27      1.24 o
   8   6   3      114.64      140.39      5.62 o
  -6   7   3       71.45       72.31      5.75 o
  -5   7   3       69.96       65.46      5.17 o
  -4   7   3        4.58        4.40      1.34 o
  -3   7   3        0.04        0.66      1.17 o
  -2   7   3       20.00       20.27      1.65 o
  -1   7   3        9.62       10.86      1.10 o
   0   7   3      327.39      347.86      6.73 o
   1   7   3        1.15        1.79      0.99 o
   2   7   3        0.00        0.11      0.60 o
   3   7   3        0.18        1.37      0.51 o
   4   7   3      343.82      309.32      6.97 o
   5   7   3        2.20        4.74      0.62 o
   6   7   3       29.35       29.30      1.52 o
   7   7   3        0.00       -0.01      0.67 o
  -5   8   3        4.21        3.52      3.02 o
  -4   8   3        0.29       -2.87      2.87 o
  -3   8   3        6.08        6.68      1.91 o
  -2   8   3        0.08       -0.45      1.24 o
  -1   8   3       46.14       50.14      2.14 o
   0   8   3        7.45        7.33      1.21 o
   1   8   3       70.94       69.05      2.89 o
   2   8   3        0.87        0.53      0.80 o
   3   8   3        9.37        6.57      0.78 o
   4   8   3       10.92        7.19      1.42 o
   5   8   3       72.70       77.27      2.84 o
   6   8   3       31.97       40.20      2.30 o
   7   8   3      247.82      303.73      9.74 o
  -4   9   3        1.39       -0.47      1.82 o
  -3   9   3        0.09       -0.92      1.78 o
  -2   9   3        8.32        5.71      1.95 o
  -1   9   3       27.93       30.90      2.05 o
   0   9   3       18.65       17.37      1.59 o
   1   9   3        0.15       -0.34      1.34 o
   2   9   3        1.71        1.90      0.98 o
   3   9   3       32.85       32.73      1.61 o
   4   9   3        9.45       10.44      1.76 o
   5   9   3       12.23       10.11      1.17 o
   6   9   3       19.24       23.47      2.36 o
  -3  10   3        1.97        1.27      2.13 o
  -2  10   3       17.30       20.71      2.99 o
  -1  10   3       19.96       14.12      2.56 o
   0  10   3        9.40        6.81      1.24 o
   1  10   3        1.34        2.50      1.40 o
   2  10   3        0.36        1.42      1.11 o
   3  10   3       10.82       10.36      2.18 o
   4  10   3       11.35       11.24      2.03 o
   5  10   3       10.59       14.83      2.12 o
   6  10   3      227.11      268.16      9.34 o
  -2  11   3        0.17       -0.40      1.89 o
  -1  11   3       41.60       46.81      4.18 o
   0  11   3        5.52        6.09      1.39 o
   1  11   3        0.15        0.02      1.29 o
   2  11   3        0.13       -0.36      1.21 o
   3  11   3       14.46       15.83      1.64 o
   4  11   3        0.12        0.83      1.50 o
   5  11   3       40.29       45.11      3.48 o
   0  12   3        5.11        5.49      1.81 o
   1  12   3        0.29        1.39      2.11 o
   2  12   3        2.63        2.72      2.17 o
   3  12   3        0.63       -1.23      1.73 o
  -4 -11   4        1.60        3.14      1.70 o
  -3 -11   4        3.54        2.92      1.67 o
  -2 -11   4        1.32        0.42      1.72 o
  -1 -11   4      228.14      218.55      9.47 o
   0 -11   4      268.41      235.33     10.22 o
   1 -11   4        1.53        1.26      1.45 o
   2 -11   4        2.90        1.77      2.27 o
  -5 -10   4      102.35      106.73      4.64 o
  -4 -10   4        2.59        3.59      1.51 o
  -3 -10   4        3.90        2.42      2.38 o
  -2 -10   4       67.77       74.96      3.29 o
  -1 -10   4       46.39       38.79      2.78 o
   0 -10   4        3.43        3.80      2.48 o
   1 -10   4        7.70        7.78      1.42 o
   2 -10   4        4.17        6.06      2.32 o
   3 -10   4        3.92        6.03      2.34 o
  -5  -9   4       26.70       25.73      2.10 o
  -4  -9   4        0.79        0.05      0.78 o
  -3  -9   4        0.12        0.46      0.83 o
  -2  -9   4      560.70      560.06     12.60 o
  -1  -9   4      536.69      524.86     12.20 o
   0  -9   4        5.59        4.93      1.40 o
   1  -9   4        0.32        0.13      0.97 o
   2  -9   4       32.56       31.04      3.38 o
   3  -9   4        0.33        0.56      1.78 o
   4  -9   4       25.22       29.93      3.65 o
  -4  -8   4        2.52        3.67      1.18 o
  -3  -8   4      110.57      109.60      3.31 o
  -2  -8   4       21.96       19.01      1.59 o
  -1  -8   4        9.58        8.60      1.29 o
   0  -8   4       78.36       78.13      3.22 o
   1  -8   4       65.85       62.40      2.40 o
   2  -8   4       27.22       27.34      1.91 o
   3  -8   4        0.01       -0.12      1.57 o
   4  -8   4       10.52       13.81      2.54 o
   5  -8   4        1.20        1.82      2.96 o
  -4  -7   4       12.44       11.41      0.89 o
  -3  -7   4      906.32      908.60     18.33 o
  -2  -7   4      868.20      844.34     17.36 o
  -1  -7   4       43.88       39.79      2.40 o
   0  -7   4        6.45        8.10      1.21 o
   1  -7   4       16.94       17.00      1.35 o
   2  -7   4        4.55        4.21      0.98 o
   3  -7   4        2.65        0.92      1.18 o
   4  -7   4       34.96       36.00      2.45 o
   5  -7   4        0.75       -0.21      2.95 o
   6  -7   4        3.88        3.53      3.39 o
  -3  -6   4       83.52       86.47      2.43 o
  -2  -6   4      177.73      174.90      3.45 o
  -1  -6   4      144.01      147.57      5.42 o
   0  -6   4      415.64      414.66      7.57 o
   1  -6   4       31.57       30.02      1.57 o
   2  -6   4        3.46        3.85      0.89 o
   3  -6   4        0.29        0.38      1.09 o
   4  -6   4        0.53        0.80      1.23 o
   5  -6   4       12.91       17.45      3.43 o
   6  -6   4       17.34       19.76      3.94 o
  -8  -5   4       36.13       40.50      2.53 o
  -3  -5   4     1083.34     1035.79     20.66 o
  -2  -5   4       28.64       28.52      1.39 o
  -1  -5   4        0.00        0.14      0.22 o
   0  -5   4        2.55        4.40      0.65 o
   1  -5   4       29.49       34.29      1.59 o
   2  -5   4       21.28       22.17      1.17 o
   3  -5   4      276.94      298.14      6.03 o
   4  -5   4       25.16       28.97      1.70 o
   5  -5   4       45.08       41.47      2.93 o
   6  -5   4      115.30      125.68      7.11 o
   7  -5   4        0.22        0.23      3.24 o
  -8  -4   4       45.05       39.05      2.71 o
  -7  -4   4        8.37        8.18      1.63 o
  -6  -4   4        1.10        1.21      0.98 o
  -2  -4   4       14.26       16.55      0.60 o
  -1  -4   4      733.06      725.83     18.91 o
   0  -4   4       12.60        9.04      0.62 o
   1  -4   4       20.34       18.12      0.71 o
   2  -4   4       94.48       99.71      1.69 o
   3  -4   4       71.96       72.78      1.62 o
   4  -4   4       46.27       44.18      1.92 o
   5  -4   4       34.81       32.76      1.72 o
   6  -4   4       49.14       46.73      6.21 o
   7  -4   4       20.28       20.33      4.02 o
  -8  -3   4        1.06        1.36      0.96 o
  -7  -3   4       46.46       52.76      1.75 o
  -6  -3   4       68.97       71.31      2.65 o
  -5  -3   4      156.41      162.59      3.11 o
  -4  -3   4      371.11      358.29     12.04 o
  -3  -3   4       35.04       41.33      1.81 o
  -2  -3   4       24.90       35.79      0.77 o
  -1  -3   4       48.23       61.12      1.23 o
   0  -3   4       20.66       15.86      0.63 o
   1  -3   4      264.81      264.58      3.45 o
   2  -3   4      292.86      319.60      5.12 o
   3  -3   4      232.96      249.20      3.52 o
   4  -3   4       33.44       32.80      1.46 o
   5  -3   4      405.07      421.80      7.12 o
   6  -3   4        5.47        3.87      1.25 o
   7  -3   4        0.63        1.59      0.97 o
   8  -3   4       51.49       47.45      3.61 o
  -8  -2   4        0.15        1.08      1.02 o
  -7  -2   4        0.26        0.73      0.85 o
  -6  -2   4        9.37       14.46      1.04 o
  -5  -2   4     1220.19     1222.58     19.88 o
  -4  -2   4        7.61        8.79      0.46 o
  -3  -2   4        1.98        4.23      0.36 o
  -2  -2   4      131.71      100.93      1.75 o
  -1  -2   4      260.90      205.53      3.12 o
   1  -2   4       53.03       61.18      1.11 o
   2  -2   4      671.88      611.31     13.03 o
   3  -2   4       13.27       13.28      0.59 o
   4  -2   4      132.74      145.26      2.94 o
   5  -2   4       31.61       34.02      1.68 o
   6  -2   4       62.67       67.80      1.97 o
   7  -2   4        5.43        2.97      0.99 o
   8  -2   4        0.50       -0.13      1.84 o
  -8  -1   4       49.02       50.98      2.73 o
  -7  -1   4        5.96        2.52      1.68 o
  -6  -1   4       20.75       21.22      1.58 o
  -5  -1   4       12.75       17.62      1.32 o
  -4  -1   4       47.70       49.44      1.71 o
  -3  -1   4      108.65      134.92      1.84 o
  -2  -1   4     1392.63     1470.58     31.33 o
  -1  -1   4      270.94      265.61      4.55 o
   0  -1   4       12.60       10.69      0.47 o
   1  -1   4        8.68        3.13      0.31 o
   2  -1   4      347.80      374.71      5.65 o
   3  -1   4        0.86        2.18      0.38 o
   4  -1   4      485.47      514.55      7.86 o
   5  -1   4        3.16        4.10      0.66 o
   6  -1   4        3.35        3.26      0.82 o
   7  -1   4       51.19       51.46      2.27 o
   8  -1   4       95.70       84.15      5.28 o
  -8   0   4       15.05       15.11      2.59 o
  -7   0   4       23.66       25.73      2.05 o
  -6   0   4      481.80      487.58     13.59 o
  -5   0   4       67.24       74.01      2.61 o
  -4   0   4       63.21        0.14      0.38 o
  -3   0   4        4.15        0.38      0.25 o
  -2   0   4      858.71      781.82     12.98 o
  -1   0   4       15.21       10.73      0.51 o
   0   0   4        1.19        1.49      0.23 o
   1   0   4      707.19      626.62      7.31 o
   2   0   4        1.40        1.37      0.32 o
   3   0   4      890.77      953.86     13.51 o
   4   0   4       73.76       86.79      1.88 o
   5   0   4       59.04       67.06      2.07 o
   6   0   4        7.49        7.43      0.95 o
   7   0   4        0.03       -0.60      0.67 o
   8   0   4        0.25        2.26      1.68 o
  -8   1   4        0.13        0.02      1.64 o
  -7   1   4       18.43       22.82      2.09 o
  -6   1   4      142.56      146.52      4.58 o
  -5   1   4        0.28        1.93      0.76 o
  -4   1   4        5.25       11.71      1.10 o
  -3   1   4     1749.52     1829.29     25.46 o
  -2   1   4       71.35       83.81      1.66 o
  -1   1   4      405.02      393.95      4.71 o
   0   1   4       52.05       33.52      1.15 o
   1   1   4      139.50      175.82      2.25 o
   2   1   4        4.61       -0.36      0.36 o
   3   1   4      378.17      401.73      9.12 o
   4   1   4       80.23       36.06      2.17 o
   5   1   4        0.48        0.39      0.45 o
   6   1   4       15.90       11.93      1.04 o
   7   1   4      148.19      137.90      3.53 o
   8   1   4        5.02        5.12      1.78 o
  -8   2   4        1.56        2.53      1.97 o
  -7   2   4      129.75      121.52      4.56 o
  -6   2   4       20.11       20.87      1.93 o
  -5   2   4       32.12       41.57      2.19 o
  -4   2   4        0.00       -0.10      0.57 o
  -3   2   4      171.54      168.34      3.55 o
  -2   2   4      310.11      306.64      4.23 o
  -1   2   4       17.75       26.72      0.97 o
   0   2   4      208.87      179.87      2.93 o
   1   2   4      177.38      211.65      3.83 o
   2   2   4     1124.65     1215.86     19.84 o
   3   2   4      513.82      518.72     33.32 o
   4   2   4       74.09       -0.08      0.36 o
   5   2   4       18.18       20.08      1.02 o
   6   2   4        4.20        2.37      0.91 o
   7   2   4        2.30        1.12      0.81 o
   8   2   4       52.05       54.76      3.80 o
  -7   3   4       95.26       93.54      4.17 o
  -6   3   4        4.05        4.69      1.32 o
  -5   3   4       14.09       11.83      1.29 o
  -4   3   4      542.46      566.12     10.40 o
  -3   3   4      366.15      383.01      5.95 o
  -2   3   4      103.76       95.59      1.63 o
  -1   3   4        3.65        6.01      0.40 o
   0   3   4      178.74      187.57      3.09 o
   1   3   4      108.35       86.71      1.48 o
   2   3   4      120.34      135.49      3.44 o
   3   3   4      314.98      348.87      4.76 o
   4   3   4       37.42       42.85      1.87 o
   5   3   4       31.11       36.65      1.27 o
   6   3   4       87.83       94.04      2.43 o
   7   3   4        0.12        0.64      0.69 o
   8   3   4        0.01        0.50      1.30 o
  -7   4   4        1.23        0.80      1.29 o
  -6   4   4        7.76        7.72      2.00 o
  -5   4   4       19.39       17.36      1.56 o
  -4   4   4        4.96        3.37      0.91 o
  -3   4   4       77.58       77.41      1.93 o
  -2   4   4       33.60       41.11      1.35 o
  -1   4   4       25.32       22.54      0.77 o
   0   4   4       77.70       89.53      1.50 o
   1   4   4      117.02      123.87      3.78 o
   2   4   4      435.58      518.30     12.09 o
   3   4   4      107.21      120.83      2.46 o
   4   4   4        3.87        4.78      0.50 o
   5   4   4        9.40        5.44      0.56 o
   6   4   4       44.42       38.39      1.75 o
   7   4   4       39.71       41.15      1.95 o
   8   4   4       23.22       25.32      2.70 o
  -7   5   4        0.44        1.00      3.20 o
  -6   5   4       10.94       18.67      3.88 o
  -5   5   4       95.00      109.68      6.01 o
  -4   5   4      188.66      185.85      4.50 o
  -3   5   4        9.44       11.57      0.98 o
  -2   5   4        6.02        6.15      0.59 o
  -1   5   4       34.80       31.09      1.08 o
   0   5   4      202.30      187.97      3.63 o
   1   5   4       21.94       24.82      1.08 o
   3   5   4       24.33       25.92      1.92 o
   4   5   4      110.44      109.02      2.35 o
   5   5   4        6.59        5.54      0.76 o
   6   5   4        1.68        1.31      0.64 o
   7   5   4        3.67        4.22      0.88 o
   8   5   4        5.78        8.40      1.72 o
  -6   6   4       17.65       11.69      3.72 o
  -5   6   4        0.02        3.72      3.04 o
  -4   6   4        8.58        9.40      1.32 o
  -3   6   4        5.66        7.92      1.32 o
  -2   6   4       10.92       12.85      1.18 o
  -1   6   4       16.01       16.96      1.01 o
   0   6   4        4.78        4.42      0.70 o
   1   6   4       98.30      113.09      2.69 o
   2   6   4       12.53       15.05      1.22 o
   3   6   4        2.55        4.23      0.69 o
   4   6   4        0.25        0.41      0.32 o
   5   6   4       64.00       52.29      1.94 o
   6   6   4        1.43        2.01      0.71 o
   7   6   4        6.53        6.04      0.96 o
   8   6   4      143.74      154.93      6.15 o
  -6   7   4       12.38       10.87      3.61 o
  -5   7   4       51.39       51.18      4.80 o
  -4   7   4        1.27        2.33      1.23 o
  -3   7   4       27.80       28.45      2.76 o
  -2   7   4        3.02        1.74      0.98 o
  -1   7   4       31.00       31.88      1.75 o
   0   7   4      123.04      127.15      3.22 o
   1   7   4      350.43      348.87      8.28 o
   2   7   4       28.54       29.04      1.69 o
   3   7   4       19.43       16.34      1.06 o
   4   7   4      102.47       86.79      2.56 o
   5   7   4        0.27        0.61      0.63 o
   6   7   4        6.31        6.32      0.92 o
   7   7   4       58.37       68.57      2.47 o
  -5   8   4        0.42        3.03      3.18 o
  -4   8   4        3.15        1.73      1.45 o
  -3   8   4       55.11       58.80      2.93 o
  -2   8   4       41.40       36.25      3.18 o
  -1   8   4        0.98        1.00      0.83 o
   0   8   4       44.14       51.12      2.05 o
   1   8   4        2.21        2.82      0.94 o
   2   8   4       38.15       36.06      2.03 o
   3   8   4        7.01        4.69      1.15 o
   4   8   4       15.17       13.04      0.91 o
   5   8   4        1.14        1.72      0.62 o
   6   8   4        0.96        2.10      0.81 o
   7   8   4       33.63       39.20      2.78 o
  -4   9   4       33.15       31.46      3.33 o
  -3   9   4       21.50       19.35      2.98 o
  -2   9   4        0.47        1.37      1.66 o
  -1   9   4       40.79       40.59      2.23 o
   0   9   4      163.39      159.52      4.16 o
   1   9   4       50.41       48.18      2.62 o
   2   9   4        1.42        2.73      1.08 o
   3   9   4       60.63       55.64      2.02 o
   4   9   4        0.06        0.71      0.52 o
   5   9   4        1.29        0.49      0.70 o
   6   9   4       73.92       83.38      4.12 o
  -3  10   4       52.88       48.19      4.20 o
  -2  10   4       13.85       13.32      2.69 o
  -1  10   4       11.39       13.07      2.50 o
   0  10   4       13.04       13.15      1.54 o
   1  10   4       30.28       29.90      2.53 o
   2  10   4       57.62       60.54      3.03 o
   3  10   4        5.49        3.18      0.89 o
   4  10   4        0.01       -0.68      0.83 o
   5  10   4        0.10        0.94      1.28 o
   6  10   4        8.59       14.23      2.14 o
  -2  11   4        4.89        5.24      2.31 o
  -1  11   4       18.04       19.13      3.04 o
   0  11   4       16.54       14.52      1.89 o
   1  11   4        2.69        4.20      1.56 o
   2  11   4       20.81       19.80      2.21 o
   3  11   4        7.70        9.36      2.70 o
   4  11   4        2.56       10.58      2.29 o
   1  12   4       53.17       54.81      5.34 o
   2  12   4        9.11       10.18      2.64 o
  -4 -11   5        9.22        6.05      1.95 o
  -3 -11   5        3.25        5.34      1.88 o
  -2 -11   5        0.81        1.95      1.80 o
  -1 -11   5      189.50      183.89      8.51 o
   0 -11   5       56.84       48.06      4.91 o
   1 -11   5        0.18        0.46      1.46 o
   2 -11   5       17.23       15.60      3.14 o
  -5 -10   5       17.39       16.21      2.08 o
  -4 -10   5        0.30        0.82      1.32 o
  -3 -10   5        9.87       11.35      1.51 o
  -2 -10   5        9.33        5.04      1.33 o
  -1 -10   5      137.44      134.41      4.83 o
   0 -10   5        0.01        0.05      1.26 o
   1 -10   5       11.36       10.60      2.10 o
   2 -10   5        6.39        8.90      2.45 o
   3 -10   5       10.56        8.58      2.50 o
  -5  -9   5        0.00        1.00      0.99 o
  -4  -9   5       14.56       18.62      2.63 o
  -3  -9   5       12.57       12.12      1.39 o
  -2  -9   5      196.77      193.83      5.53 o
  -1  -9   5       61.48       56.47      3.22 o
   0  -9   5        2.37        1.96      1.87 o
   1  -9   5       16.47       14.55      1.94 o
   2  -9   5       21.88       21.73      3.06 o
   3  -9   5       11.08       13.33      2.59 o
   4  -9   5        0.01       -1.86      1.86 o
  -4  -8   5       14.87       16.99      1.25 o
  -3  -8   5        6.45        4.43      0.90 o
  -2  -8   5      744.29      717.65     15.31 o
  -1  -8   5        2.37        1.71      0.94 o
   0  -8   5        1.26        2.98      1.08 o
   1  -8   5        0.01        0.20      0.85 o
   2  -8   5       11.21        9.89      1.31 o
   3  -8   5        3.09        4.91      1.94 o
   4  -8   5       19.39       15.17      2.66 o
   5  -8   5        0.34       -2.76      2.76 o
  -4  -7   5       28.29       26.86      1.67 o
  -3  -7   5       81.43       81.89      2.80 o
  -2  -7   5       27.79       24.36      1.77 o
  -1  -7   5       77.49       84.95      3.03 o
   0  -7   5        0.17        0.20      0.81 o
   1  -7   5       87.95       91.55      2.81 o
   2  -7   5       12.95       11.96      1.29 o
   3  -7   5        3.36        3.59      1.19 o
   4  -7   5       26.51       25.11      2.20 o
   5  -7   5       13.93       15.79      3.50 o
   6  -7   5        9.74        8.60      3.42 o
  -3  -6   5     1512.12     1452.78     28.44 o
  -2  -6   5       95.89       99.07      2.30 o
  -1  -6   5        2.24        4.42      0.81 o
   0  -6   5      111.28      126.48      3.06 o
   1  -6   5       24.60       27.95      2.22 o
   2  -6   5        0.46        0.63      0.62 o
   3  -6   5       63.95       66.37      6.05 o
   4  -6   5       45.04       46.99      2.62 o
   5  -6   5        0.39        0.26      2.82 o
   6  -6   5       36.62       29.99      4.33 o
  -8  -5   5        1.06        1.58      1.16 o
  -3  -5   5       51.56       60.80      1.24 o
  -2  -5   5      400.95      414.30      7.41 o
  -1  -5   5        7.51        2.74      2.60 o
   0  -5   5      356.41      391.95      7.06 o
   1  -5   5        0.33        1.02      0.56 o
   2  -5   5        0.19        0.38      0.57 o
   3  -5   5        1.08       -0.21      0.95 o
   4  -5   5       21.54       20.76      1.76 o
   5  -5   5        2.51        4.78      2.40 o
   6  -5   5       17.00       19.26      2.43 o
   7  -5   5        0.51       -0.63      2.17 o
  -8  -4   5        0.25        1.36      1.20 o
  -7  -4   5       27.55       26.47      1.46 o
  -6  -4   5       28.62       28.60      1.30 o
  -3  -4   5      302.53      281.16      5.98 o
  -2  -4   5       46.93       48.49      0.95 o
  -1  -4   5      623.35      685.81     15.40 o
   0  -4   5      178.01      185.74      3.20 o
   1  -4   5       40.93       44.42      1.08 o
   2  -4   5       11.18       14.31      0.89 o
   3  -4   5      139.67      142.03      2.45 o
   4  -4   5        1.51        1.54      0.57 o
   5  -4   5       55.11       59.31      3.12 o
   6  -4   5        7.96        6.72      3.74 o
   7  -4   5        0.95        0.40      2.91 o
  -8  -3   5        9.81       11.68      1.36 o
  -7  -3   5       42.35       50.55      1.75 o
  -6  -3   5       25.43       30.19      2.64 o
  -5  -3   5       11.20       14.90      0.82 o
  -4  -3   5      412.01      425.63      6.11 o
  -3  -3   5      375.14      381.72      7.18 o
  -2  -3   5      102.53       91.49      1.44 o
  -1  -3   5     1402.28     1531.40     24.45 o
   0  -3   5       38.09       43.52      1.02 o
   1  -3   5      259.32      243.52      3.25 o
   2  -3   5       15.92       16.89      0.68 o
   3  -3   5        0.47        0.63      0.38 o
   4  -3   5       44.91       45.95      1.38 o
   5  -3   5        8.19        8.83      1.02 o
   6  -3   5       16.51       16.66      1.42 o
   7  -3   5        3.42        2.32      1.06 o
   8  -3   5        3.42        1.59      1.97 o
  -8  -2   5       40.78       33.95      2.25 o
  -7  -2   5       22.84       25.55      2.12 o
  -6  -2   5        2.75        4.09      0.69 o
  -5  -2   5      148.36      154.77      3.24 o
  -4  -2   5       54.00       54.48      1.40 o
  -3  -2   5      210.80      222.60      3.92 o
  -2  -2   5      381.13      444.26      5.77 o
  -1  -2   5      127.66      112.61      3.56 o
   0  -2   5      897.21      905.76     11.43 o
   1  -2   5        3.70        2.55      0.50 o
   2  -2   5       29.30       28.62      0.94 o
   3  -2   5        8.38        9.21      0.58 o
   4  -2   5       89.65       97.55      2.31 o
   5  -2   5       17.75       19.40      1.10 o
   6  -2   5        0.47        0.18      0.63 o
   7  -2   5        7.04        6.40      1.08 o
   8  -2   5       35.39       37.42      4.18 o
  -8  -1   5        1.33        0.57      1.16 o
  -7  -1   5       19.73       20.52      1.45 o
  -6  -1   5       33.88       40.29      1.65 o
  -5  -1   5      283.09      277.40      5.34 o
  -4  -1   5      122.35      109.51      4.86 o
  -3  -1   5      426.61      410.62      5.90 o
  -2  -1   5      830.67      881.37     14.25 o
  -1  -1   5     1282.75     1299.13     25.93 o
   0  -1   5      590.98      517.50      5.64 o
   1  -1   5     1299.85     1378.11     15.63 o
   2  -1   5        0.06        0.88      0.39 o
   3  -1   5      116.22      106.54      1.71 o
   4  -1   5       70.57       76.23      1.89 o
   5  -1   5      189.91      191.86      3.69 o
   6  -1   5       19.87       19.43      1.48 o
   7  -1   5       27.79       28.50      1.91 o
   8  -1   5        0.79       -1.55      1.55 o
  -8   0   5        0.00        0.88      1.17 o
  -7   0   5       13.73       12.87      1.30 o
  -6   0   5       21.35       23.99      1.84 o
  -5   0   5        8.58        5.39      0.92 o
  -4   0   5       37.25       42.13      1.72 o
  -3   0   5       67.88       78.95      2.45 o
  -2   0   5      437.20      480.60      7.09 o
  -1   0   5     1306.24     1255.82     20.49 o
   0   0   5        2.54        7.25      0.36 o
   1   0   5       72.78       73.17      1.24 o
   2   0   5      240.32      277.59      6.62 o
   3   0   5        0.75        1.16      0.33 o
   4   0   5       42.64       42.72      1.29 o
   5   0   5        3.34        5.37      0.78 o
   6   0   5       28.91       27.85      1.62 o
   7   0   5      109.61      104.80      3.16 o
   8   0   5       17.93       12.14      2.50 o
  -8   1   5        4.63        3.34      1.48 o
  -7   1   5        7.30        9.99      2.46 o
  -6   1   5       82.58       76.95      3.48 o
  -5   1   5       76.05       73.49      4.67 o
  -4   1   5      242.92      233.44      6.54 o
  -3   1   5        2.98        7.06      0.72 o
  -2   1   5      902.24      900.55     11.48 o
  -1   1   5        2.26        0.01      0.18 o
   0   1   5     3293.57     3413.71     46.87 o
   1   1   5      123.91      128.88      3.06 o
   2   1   5      386.34      363.95      4.89 o
   3   1   5      159.12      179.29      2.72 o
   4   1   5      405.86      442.06      7.84 o
   5   1   5       47.76       51.76      2.64 o
   6   1   5       69.36       69.23      2.20 o
   7   1   5       31.33       24.84      1.60 o
   8   1   5       20.66       16.54      2.57 o
  -8   2   5       10.24        8.59      1.88 o
  -7   2   5        5.70        4.24      2.41 o
  -6   2   5       15.69       18.18      2.89 o
  -5   2   5        2.33        1.76      0.84 o
  -4   2   5       41.68       48.36      2.64 o
  -3   2   5      804.36      783.34     13.16 o
  -2   2   5      113.20       96.94      1.59 o
  -1   2   5        0.20        0.68      0.23 o
   0   2   5      718.23      709.87      8.29 o
   1   2   5      234.17      294.46      4.47 o
   2   2   5       89.98      106.83      2.00 o
   3   2   5       11.39       15.47      1.07 o
   5   2   5       23.78       20.34      1.66 o
   6   2   5      171.72      148.46      3.43 o
   7   2   5       40.68       34.93      1.63 o
   8   2   5        1.06        1.17      1.50 o
  -7   3   5       26.57       27.26      2.59 o
  -6   3   5       36.04       34.63      2.61 o
  -5   3   5       18.47       17.12      1.45 o
  -4   3   5       32.00       29.59      1.58 o
  -3   3   5       81.66       85.15      1.84 o
  -2   3   5       24.08       26.15      0.83 o
  -1   3   5     1660.37     1580.45     29.61 o
   0   3   5       41.50       45.72      2.48 o
   1   3   5      337.03      327.26      4.99 o
   2   3   5      390.48      418.67      6.31 o
   3   3   5      452.44      498.95      8.79 o
   4   3   5       30.61        9.62      1.15 o
   5   3   5       17.49       15.50      0.94 o
   6   3   5      101.45       83.28      2.24 o
   7   3   5       17.04       15.09      1.11 o
   8   3   5        8.25       11.68      2.07 o
  -7   4   5        5.26        1.53      1.72 o
  -6   4   5        2.11        0.87      1.10 o
  -5   4   5        3.69        7.37      1.22 o
  -4   4   5      361.75      364.15      7.22 o
  -3   4   5        0.12        0.59      0.62 o
  -2   4   5        8.19        9.14      0.61 o
  -1   4   5     1105.73     1143.27     12.34 o
   0   4   5      246.77      274.41      3.63 o
   1   4   5        0.33        1.71      0.76 o
   2   4   5       74.54       85.92      1.82 o
   3   4   5        1.96       -0.08      0.20 o
   4   4   5       40.76       31.47      1.14 o
   5   4   5      160.13      123.64      3.39 o
   6   4   5       13.04        8.98      0.78 o
   7   4   5        0.02        0.17      0.84 o
   8   4   5        0.16       -0.92      1.14 o
  -7   5   5        9.36       11.66      3.84 o
  -6   5   5        0.03       -2.27      3.02 o
  -5   5   5        9.33       11.94      2.97 o
  -4   5   5        0.39        0.87      1.20 o
  -3   5   5       14.44       13.86      1.01 o
  -2   5   5      652.85      649.05      8.82 o
  -1   5   5       33.40       44.96      1.20 o
   0   5   5        1.87        2.28      0.46 o
   1   5   5      227.29      223.47      4.32 o
   2   5   5      247.08      248.73      7.99 o
   3   5   5       47.84       43.84      3.60 o
   4   5   5       11.40       14.06      0.88 o
   5   5   5       27.20       24.61      1.15 o
   6   5   5        5.59        5.27      0.88 o
   7   5   5        0.05        0.41      0.75 o
   8   5   5      163.52      179.12      7.05 o
  -6   6   5        0.81       -3.11      3.11 o
  -5   6   5      180.86      191.02      8.50 o
  -4   6   5       12.53       12.85      2.91 o
  -3   6   5        0.05       -0.68      0.96 o
  -2   6   5      615.23      668.71     14.22 o
  -1   6   5      346.29      363.64      6.65 o
   0   6   5        2.15        2.43      0.66 o
   1   6   5        7.86        7.34      0.78 o
   2   6   5        5.46        4.36      0.82 o
   3   6   5       76.49       61.77      1.80 o
   4   6   5      217.33      185.50      3.24 o
   5   6   5        1.85        4.25      0.78 o
   6   6   5        4.97        8.84      1.05 o
   7   6   5        0.48        0.39      0.75 o
   8   6   5       64.17       67.65      3.90 o
  -6   7   5        2.08        1.84      3.17 o
  -5   7   5        3.14        5.94      3.12 o
  -4   7   5       10.79        9.47      2.05 o
  -3   7   5      167.94      176.00      5.10 o
  -2   7   5       98.53      102.98      3.41 o
  -1   7   5        3.40        3.34      0.81 o
   0   7   5       14.13       12.06      1.13 o
   1   7   5        8.44        8.17      0.92 o
   2   7   5       26.30       30.65      2.91 o
   3   7   5        1.78        1.95      0.58 o
   4   7   5        9.66       13.85      0.96 o
   5   7   5       26.76       23.29      1.53 o
   6   7   5       12.94       12.57      2.06 o
   7   7   5      121.73      130.25      5.38 o
  -5   8   5       23.35       18.97      3.71 o
  -4   8   5        0.16        2.10      1.46 o
  -3   8   5      151.04      162.92      4.88 o
  -2   8   5      187.29      187.21      7.56 o
  -1   8   5        1.44        1.29      0.85 o
   0   8   5        6.87        6.18      0.99 o
   1   8   5        7.95        9.67      3.22 o
   2   8   5        9.94        7.02      1.96 o
   3   8   5      197.61      184.98      4.94 o
   4   8   5        1.46        1.43      0.57 o
   5   8   5       14.36       13.45      1.31 o
   6   8   5        2.38        2.88      0.88 o
   7   8   5      209.62      236.23      8.39 o
  -3   9   5       56.76       50.40      3.92 o
  -2   9   5        1.16        0.00      1.50 o
  -1   9   5        2.48        3.48      1.63 o
   0   9   5       32.99       34.60      1.99 o
   1   9   5       11.26       13.42      1.75 o
   2   9   5        4.03        3.45      1.13 o
   3   9   5       14.50       11.99      1.41 o
   4   9   5       53.30       50.07      1.79 o
   5   9   5       12.44       12.29      1.11 o
   6   9   5       62.02       69.48      3.85 o
  -3  10   5       30.06       27.50      3.50 o
  -2  10   5        0.32       -1.67      1.67 o
  -1  10   5       13.76       12.24      2.45 o
   0  10   5        6.53        8.07      1.92 o
   1  10   5        0.12        1.34      1.25 o
   2  10   5       39.13       36.50      2.68 o
   3  10   5        0.13       -0.21      0.75 o
   4  10   5        2.48        2.39      0.74 o
   5  10   5        2.60        3.25      1.11 o
   6  10   5      205.35      225.00      8.43 o
  -2  11   5        7.23       10.18      2.72 o
  -1  11   5       27.23       23.83      3.37 o
   0  11   5       73.37       76.00      3.14 o
   1  11   5        0.20       -0.25      1.33 o
   2  11   5        2.80        0.93      1.72 o
   3  11   5       23.18       20.15      1.92 o
   4  11   5        7.92       11.46      2.31 o
   1  12   5        0.00        1.04      2.23 o
   2  12   5        4.32        2.94      2.14 o
  -3 -11   6       17.87       10.48      2.31 o
  -2 -11   6        0.00       -1.25      1.65 o
  -1 -11   6        2.54        1.42      2.19 o
   0 -11   6        1.08        1.02      2.10 o
   1 -11   6       35.97       34.29      3.00 o
  -5 -10   6        7.57        5.46      1.57 o
  -4 -10   6       49.55       45.36      3.27 o
  -3 -10   6        0.93       -0.17      1.37 o
  -2 -10   6        0.80       -0.56      1.05 o
  -1 -10   6      362.07      349.60      9.21 o
   0 -10   6       35.88       30.17      2.70 o
   1 -10   6        6.07        7.78      1.46 o
   2 -10   6       57.39       46.72      4.23 o
   3 -10   6        9.75        4.38      2.36 o
  -5  -9   6       12.15       13.54      1.67 o
  -4  -9   6       27.08       24.25      1.70 o
  -3  -9   6        4.68        5.75      1.15 o
  -2  -9   6        6.89        5.33      1.21 o
  -1  -9   6       21.94       21.95      2.65 o
   0  -9   6      127.93      126.78      8.35 o
   1  -9   6       28.82       27.61      2.55 o
   2  -9   6       14.50       15.17      2.73 o
   3  -9   6        5.67        8.05      2.42 o
   4  -9   6        5.49        6.62      2.37 o
  -5  -8   6       66.22       65.92      2.99 o
  -4  -8   6        0.00        0.81      0.72 o
  -3  -8   6        2.66        2.61      0.87 o
  -2  -8   6      295.00      304.74      7.47 o
  -1  -8   6       65.22       65.91      2.88 o
   0  -8   6        0.44        1.15      1.23 o
   1  -8   6      106.97      110.47      3.31 o
   2  -8   6        5.03        2.89      1.06 o
   3  -8   6       19.13       21.15      2.89 o
   4  -8   6        0.19       -0.17      1.78 o
  -4  -7   6       50.35       55.22      1.92 o
  -3  -7   6       13.38       11.19      1.05 o
  -2  -7   6      240.40      235.07      7.76 o
  -1  -7   6      204.56      204.78      7.54 o
   0  -7   6       68.94       65.35      3.20 o
   1  -7   6       38.23       40.89      2.05 o
   2  -7   6       10.60       11.85      1.33 o
   3  -7   6       32.28       33.16      3.25 o
   4  -7   6       26.34       23.44      2.14 o
   5  -7   6        0.68       -0.35      2.91 o
   6  -7   6       15.11       15.21      3.83 o
  -4  -6   6        0.14        0.75      0.48 o
  -3  -6   6       46.80       50.82      1.85 o
  -2  -6   6       16.01       18.12      1.29 o
  -1  -6   6       32.02       30.12      2.72 o
   0  -6   6       32.69       40.58      2.10 o
   1  -6   6       22.04       20.45      1.69 o
   2  -6   6      128.95      130.30      3.58 o
   3  -6   6       47.16       48.03      4.51 o
   4  -6   6        3.03        1.55      1.27 o
   5  -6   6        0.04       -0.03      2.94 o
   6  -6   6        0.56       -2.98      2.98 o
  -7  -5   6        7.41        6.87      1.17 o
  -4  -5   6        3.42        6.28      0.93 o
  -3  -5   6      418.19      389.45      8.16 o
  -2  -5   6       97.13       91.92      5.27 o
   0  -5   6       89.15      100.32      3.04 o
   1  -5   6      159.37      154.86      3.57 o
   2  -5   6      114.61      119.58      2.64 o
   3  -5   6      236.31      231.62      6.26 o
   4  -5   6       12.73       12.63      1.67 o
   5  -5   6       25.17       22.93      3.25 o
   6  -5   6       16.71       23.73      3.90 o
   7  -5   6       25.69       15.36      4.01 o
  -8  -4   6        7.78       10.08      1.70 o
  -7  -4   6       25.23       26.88      1.52 o
  -6  -4   6        0.99        0.68      0.58 o
  -5  -4   6       35.41       35.40      1.50 o
  -4  -4   6        0.51        1.31      0.37 o
  -3  -4   6       54.99       45.33      1.04 o
  -2  -4   6       27.93       30.77      2.22 o
  -1  -4   6       97.71       90.15      4.06 o
   0  -4   6     1030.62     1075.98     17.62 o
   1  -4   6      543.25      510.33      6.89 o
   2  -4   6      138.14      137.55      2.31 o
   3  -4   6      297.77      318.44      6.28 o
   4  -4   6       30.26       30.66      2.06 o
   5  -4   6        0.28        1.20      1.19 o
   6  -4   6       22.03       26.82      2.61 o
   7  -4   6        0.19        1.87      1.77 o
  -8  -3   6        2.04        0.66      0.97 o
  -7  -3   6       33.62       42.39      2.27 o
  -6  -3   6       13.78       13.99      0.96 o
  -5  -3   6        9.63       15.86      1.02 o
  -4  -3   6       99.58       83.93      2.29 o
  -3  -3   6       37.02       31.07      0.77 o
  -2  -3   6      313.93      303.70      4.74 o
  -1  -3   6        0.09        3.13      0.49 o
   0  -3   6      867.22      860.09     13.39 o
   1  -3   6        8.42        6.69      0.48 o
   2  -3   6     1359.76     1401.37     15.00 o
   3  -3   6        7.91        8.82      0.71 o
   4  -3   6       45.52       45.72      1.46 o
   5  -3   6       11.25       11.51      1.34 o
   6  -3   6       60.94       56.96      3.33 o
   7  -3   6        4.22        5.65      1.43 o
   8  -3   6        1.33        3.81      3.63 o
  -8  -2   6        2.05        0.68      1.06 o
  -7  -2   6       10.63       11.17      1.10 o
  -6  -2   6       51.92       51.98      1.87 o
  -5  -2   6       11.39        9.18      0.81 o
  -4  -2   6       56.23       50.47      1.89 o
  -3  -2   6       16.40       17.70      0.86 o
  -2  -2   6      212.48      231.85      3.66 o
  -1  -2   6     5388.44     5784.61     79.85 o
   0  -2   6      357.70      316.32      5.11 o
   1  -2   6      100.57      104.79      1.68 o
   2  -2   6     1684.84     1642.84     38.17 o
   3  -2   6      211.19      228.01      3.24 o
   4  -2   6        1.32        1.86      0.44 o
   5  -2   6       43.55       45.86      1.71 o
   6  -2   6       18.11       19.65      1.59 o
   7  -2   6       36.90       37.73      3.38 o
   8  -2   6       95.92       87.99      5.84 o
  -8  -1   6       10.18       14.59      3.12 o
  -7  -1   6        3.81        3.57      0.87 o
  -6  -1   6        3.14        2.41      0.94 o
  -5  -1   6        0.41       -0.02      0.51 o
  -4  -1   6       61.59       60.99      1.73 o
  -2  -1   6      117.60      114.04      2.42 o
  -1  -1   6      491.96      469.43      6.93 o
   0  -1   6      275.55      316.22      4.63 o
   1  -1   6     2316.54     2432.22     27.30 o
   2  -1   6        0.04        1.47      0.30 o
   3  -1   6      177.86      175.50      2.55 o
   4  -1   6       18.70       17.83      1.03 o
   5  -1   6       32.79       29.55      1.38 o
   6  -1   6        3.20        3.29      0.77 o
   7  -1   6        0.08        0.96      0.87 o
   8  -1   6        0.09        0.50      1.80 o
  -8   0   6        1.31        0.81      1.24 o
  -7   0   6       12.38       10.96      1.33 o
  -6   0   6       10.20        7.40      1.16 o
  -5   0   6        1.29        2.90      0.68 o
  -4   0   6        7.19        8.09      0.80 o
  -3   0   6       47.65       59.98      2.17 o
  -2   0   6     4249.34     4424.94     69.82 o
  -1   0   6       44.58       75.46      1.39 o
   0   0   6       58.24       77.06      1.32 o
   1   0   6     5099.65     5306.94     54.67 o
   2   0   6      508.74      588.66      7.03 o
   3   0   6       41.77       36.17      1.02 o
   4   0   6      151.95      150.17      2.88 o
   5   0   6       42.84       42.70      1.71 o
   6   0   6       26.03       26.64      1.65 o
   7   0   6       73.92       72.52      2.64 o
   8   0   6        0.12       -0.54      1.71 o
  -8   1   6       12.98        8.08      2.33 o
  -7   1   6        7.66        7.45      1.23 o
  -6   1   6        5.91        4.50      0.98 o
  -5   1   6       24.04       19.76      1.63 o
  -4   1   6       31.33       38.29      1.57 o
  -3   1   6       12.32       13.07      0.83 o
  -2   1   6       43.00       41.07      1.08 o
  -1   1   6      193.67      200.00      3.53 o
   0   1   6     1479.40     1525.51     16.04 o
   1   1   6       26.20       32.84      1.39 o
   2   1   6      131.84      131.87      1.89 o
   3   1   6      160.40      149.41      2.67 o
   4   1   6        6.40        5.62      0.67 o
   5   1   6        0.02       -0.11      0.48 o
   6   1   6        3.49        2.53      0.70 o
   7   1   6       13.65       10.40      1.50 o
   8   1   6        0.25        1.67      1.05 o
  -7   2   6        0.06       -1.06      1.06 o
  -6   2   6       22.21       24.69      2.17 o
  -5   2   6        0.79       -0.16      0.79 o
  -4   2   6       46.05       48.99      1.91 o
  -3   2   6     1015.49     1067.81     15.47 o
  -2   2   6      121.59      143.93      2.15 o
  -1   2   6        0.23        1.31      0.44 o
   0   2   6     4699.67     4963.50     55.22 o
   1   2   6     1181.45     1341.94     15.34 o
   2   2   6      392.84      392.91      5.32 o
   3   2   6       84.85       97.79      1.84 o
   4   2   6       14.92       14.17      0.94 o
   5   2   6       44.58       41.02      1.54 o
   6   2   6       35.11       32.38      1.48 o
   7   2   6       24.38       26.02      1.59 o
   8   2   6        0.72       -1.26      1.26 o
  -7   3   6       22.01       20.17      1.93 o
  -6   3   6        7.56        8.69      1.54 o
  -5   3   6       20.82       27.46      1.81 o
  -4   3   6        7.66        8.59      1.07 o
  -3   3   6       23.74       22.97      1.25 o
  -2   3   6       61.31       63.80      1.36 o
  -1   3   6      531.45      512.96      7.78 o
   0   3   6       15.29       22.71      0.95 o
   1   3   6       22.07       26.52      1.15 o
   2   3   6      183.90      169.22      2.62 o
   3   3   6        2.43        3.24      0.50 o
   4   3   6        0.07        0.67      0.42 o
   5   3   6        0.29        1.81      0.49 o
   6   3   6      123.94      114.62      2.87 o
   7   3   6        0.04        0.66      0.61 o
   8   3   6       45.64       41.02      3.40 o
  -7   4   6       19.88       19.13      2.17 o
  -6   4   6        0.64        1.74      1.61 o
  -5   4   6       27.42       28.34      2.12 o
  -4   4   6      203.63      208.05      4.79 o
  -3   4   6       76.07       78.24      1.99 o
  -2   4   6       44.76       45.08      1.33 o
  -1   4   6      937.96      971.56     14.14 o
   0   4   6      886.20      941.27     11.09 o
   1   4   6      114.86      118.19      2.28 o
   2   4   6        5.93        6.19      0.47 o
   3   4   6       10.06       10.08      1.36 o
   4   4   6       43.93       41.22      1.59 o
   5   4   6       37.96       41.05      1.47 o
   6   4   6       84.06       79.47      2.19 o
   7   4   6        2.01        1.98      0.62 o
   8   4   6       31.24       33.09      3.18 o
  -6   5   6        6.03        6.80      3.56 o
  -5   5   6        1.56       -0.59      2.65 o
  -4   5   6       14.18       12.32      1.75 o
  -3   5   6       26.62       31.07      1.32 o
  -2   5   6       36.06       33.35      1.65 o
  -1   5   6      123.09      134.97      2.50 o
   0   5   6        8.16        9.64      0.82 o
   1   5   6       55.99       51.58      1.62 o
   2   5   6       80.91       83.05      2.20 o
   3   5   6       31.34       30.36      1.06 o
   4   5   6       91.81       97.38      2.37 o
   5   5   6      136.21      123.40      2.82 o
   6   5   6       21.06       16.12      1.50 o
   7   5   6       65.62       68.36      2.68 o
   8   5   6       80.08       72.22      4.12 o
  -6   6   6        5.48        8.56      3.59 o
  -5   6   6       17.67       22.47      3.81 o
  -4   6   6       30.04       34.68      3.79 o
  -3   6   6       12.94       18.16      1.69 o
  -2   6   6       18.31       19.70      1.67 o
  -1   6   6       95.87       95.74      2.28 o
   0   6   6        0.01        0.49      0.55 o
   1   6   6       39.35       37.37      1.50 o
   2   6   6       18.25       22.88      2.01 o
   3   6   6        0.00        0.26      0.44 o
   4   6   6        7.39       12.47      0.93 o
   5   6   6       57.29       47.53      1.98 o
   6   6   6        2.76        3.44      0.86 o
   7   6   6       37.05       36.26      1.99 o
   8   6   6      241.68      258.00      9.31 o
  -5   7   6        3.30        3.07      3.03 o
  -4   7   6        3.44        5.89      2.89 o
  -3   7   6        0.59       -0.23      1.18 o
  -2   7   6       39.88       40.64      2.32 o
  -1   7   6        2.30        1.77      0.66 o
   0   7   6       82.29       85.34      3.52 o
   1   7   6       72.08       78.00      2.35 o
   2   7   6      193.83      196.67      5.28 o
   3   7   6      101.86       95.05      2.82 o
   4   7   6        5.70        5.36      0.62 o
   5   7   6       19.40       15.03      0.94 o
   6   7   6       19.24       21.16      2.49 o
   7   7   6       68.60       66.89      3.79 o
  -5   8   6        0.12       -2.92      2.92 o
  -4   8   6        0.95       -1.41      2.69 o
  -3   8   6        5.28        5.58      1.54 o
  -2   8   6       13.30       13.53      3.08 o
  -1   8   6        0.14        0.45      0.94 o
   0   8   6       58.01       51.34      2.13 o
   1   8   6      230.41      234.93      5.14 o
   2   8   6        1.98        1.72      0.91 o
   3   8   6       24.08       24.34      1.49 o
   4   8   6       41.51       34.61      1.32 o
   5   8   6        0.01        0.64      0.74 o
   6   8   6       69.56       74.71      6.47 o
   7   8   6      146.30      163.00      6.60 o
  -3   9   6        8.00        4.65      2.10 o
  -2   9   6        0.05       -0.06      1.62 o
  -1   9   6       57.41       53.63      3.79 o
   0   9   6        2.49        3.37      1.20 o
   1   9   6      141.05      142.09      8.08 o
   2   9   6        8.82        9.68      1.97 o
   3   9   6       10.32       10.97      1.14 o
   4   9   6        0.30        1.08      0.65 o
   5   9   6        2.84        3.86      1.05 o
   6   9   6       80.63       88.67      4.58 o
  -3  10   6       34.46       25.75      3.38 o
  -2  10   6        0.40        0.06      1.85 o
  -1  10   6       24.63       24.38      3.18 o
   0  10   6      291.26      292.61      6.66 o
   1  10   6       56.80       57.43      3.17 o
   2  10   6       33.01       32.74      2.55 o
   3  10   6       46.41       41.99      1.97 o
   4  10   6        2.62        2.27      0.77 o
   5  10   6       92.42      109.43      5.49 o
  -1  11   6        1.33        1.51      2.09 o
   0  11   6       11.17       12.38      2.94 o
   1  11   6        0.00        0.27      1.39 o
   2  11   6        7.63        5.07      2.24 o
   3  11   6        7.76        7.24      2.23 o
   4  11   6        0.10       -0.81      1.52 o
  -3 -11   7        0.00       -1.53      1.56 o
  -2 -11   7        3.54        3.89      1.95 o
  -1 -11   7       25.03       25.05      3.52 o
   0 -11   7       65.86       68.47      5.38 o
   1 -11   7        3.81        5.96      1.88 o
  -4 -10   7        0.15        2.44      1.52 o
  -3 -10   7        2.02        4.48      1.74 o
  -2 -10   7        5.12        5.65      2.07 o
  -1 -10   7       24.92       24.74      2.34 o
   0 -10   7        1.85        2.32      1.43 o
   1 -10   7        3.27        0.57      1.20 o
   2 -10   7        4.63        4.57      2.33 o
   3 -10   7       13.19       18.55      3.27 o
  -5  -9   7       24.03       22.71      2.18 o
  -4  -9   7        1.73        3.68      1.01 o
  -3  -9   7       10.52       11.81      1.43 o
  -2  -9   7        6.62        3.57      1.15 o
  -1  -9   7       95.06       96.06      3.81 o
   0  -9   7        0.84        0.20      1.91 o
   1  -9   7        1.62        3.19      1.16 o
   2  -9   7       44.66       51.59      4.20 o
   3  -9   7       15.39       15.97      2.91 o
   4  -9   7        5.75        4.57      2.30 o
  -5  -8   7       10.37       11.03      1.42 o
  -4  -8   7        0.89        0.97      0.77 o
  -3  -8   7       27.97       25.74      2.56 o
  -2  -8   7        5.08        2.70      0.96 o
  -1  -8   7        3.33        2.81      1.10 o
   0  -8   7       12.80       13.59      1.69 o
   1  -8   7       89.67       93.81      3.12 o
   2  -8   7      140.09      134.99      4.71 o
   3  -8   7       10.91       10.96      2.39 o
   4  -8   7       48.92       50.57      4.04 o
  -5  -7   7        4.02        6.80      1.10 o
  -4  -7   7        3.13        3.78      0.77 o
  -3  -7   7        2.73        3.03      0.83 o
  -2  -7   7        1.08        3.85      0.87 o
  -1  -7   7       11.62       13.21      1.47 o
   0  -7   7        9.25        8.85      1.44 o
   1  -7   7       90.84      100.33      3.04 o
   2  -7   7      110.21      112.04      3.39 o
   3  -7   7        1.36        3.20      1.63 o
   4  -7   7       14.73       13.68      1.85 o
   5  -7   7        7.09        7.70      1.73 o
   6  -7   7       10.21        3.39      3.35 o
  -4  -6   7       76.92       77.53      2.40 o
  -3  -6   7       24.20       17.54      1.23 o
  -2  -6   7       16.11       14.53      1.26 o
  -1  -6   7        0.03        0.96      0.76 o
   0  -6   7      274.25      270.47      6.86 o
   1  -6   7      708.25      724.65     15.17 o
   2  -6   7        5.62        5.24      0.98 o
   3  -6   7       20.82       21.44      3.67 o
   4  -6   7      302.72      333.59      8.19 o
   5  -6   7       41.78       42.78      4.51 o
   6  -6   7        1.64        1.46      3.25 o
  -7  -5   7        2.89        4.16      1.19 o
  -6  -5   7        2.62        3.29      0.91 o
  -5  -5   7        0.15        0.79      0.50 o
  -4  -5   7        0.22        0.74      0.48 o
  -3  -5   7      232.45      231.34      5.30 o
  -2  -5   7        6.65        5.57      0.62 o
  -1  -5   7       10.81        7.24      0.92 o
   0  -5   7       35.81       37.52      1.66 o
   1  -5   7      271.33      271.55      5.50 o
   2  -5   7       31.54       37.19      1.52 o
   3  -5   7       41.36       46.29      2.46 o
   4  -5   7        1.66        2.21      1.17 o
   5  -5   7       21.68       22.29      3.40 o
   6  -5   7        3.09        6.69      3.16 o
   7  -5   7        3.01       -3.08      3.08 o
  -7  -4   7       28.63       32.36      1.72 o
  -6  -4   7        9.86       13.98      1.12 o
  -5  -4   7       40.71       45.10      1.35 o
  -4  -4   7       62.94       48.39      1.59 o
  -3  -4   7        9.85        9.48      1.30 o
  -2  -4   7       23.55       20.22      1.13 o
  -1  -4   7      192.51      194.17     24.58 o
   0  -4   7     1380.78     1413.95     22.98 o
   1  -4   7       81.03       88.77      1.91 o
   2  -4   7        1.25        2.09      0.54 o
   3  -4   7      466.70      487.59      8.98 o
   4  -4   7       99.79       96.94      2.84 o
   5  -4   7        2.41        2.49      1.42 o
   6  -4   7        2.01        3.55      1.65 o
   7  -4   7       17.49       21.98      3.43 o
  -8  -3   7        2.13        3.76      1.73 o
  -7  -3   7       30.36       31.31      2.03 o
  -6  -3   7       23.99       29.24      1.30 o
  -5  -3   7       19.16       19.78      1.02 o
  -4  -3   7      437.94      424.72      7.39 o
  -3  -3   7      146.98      141.95      3.58 o
  -1  -3   7       10.33       11.48      0.63 o
   0  -3   7      192.66      186.82      3.89 o
   1  -3   7       98.53      113.76      1.87 o
   2  -3   7       14.19       12.54      0.66 o
   3  -3   7        0.78        1.77      0.49 o
   4  -3   7       37.07       35.59      1.25 o
   5  -3   7       28.12       26.88      2.28 o
   6  -3   7        1.62        0.05      0.88 o
   7  -3   7        7.30        7.75      3.01 o
  -8  -2   7       31.02       32.09      4.88 o
  -7  -2   7       47.24       52.99      2.52 o
  -6  -2   7        9.81       10.14      0.96 o
  -5  -2   7        6.10        2.83      0.61 o
  -4  -2   7       80.90       69.58      1.87 o
  -3  -2   7        0.70        0.48      0.33 o
  -2  -2   7      117.53      140.43      3.44 o
  -1  -2   7      391.45      435.58      9.08 o
   0  -2   7      495.21      551.78      6.70 o
   1  -2   7       21.97       20.46      0.74 o
   2  -2   7      618.05      593.79     33.21 o
   3  -2   7      137.21      143.47      2.33 o
   4  -2   7       12.08       12.20      0.75 o
   5  -2   7        9.09        9.13      0.99 o
   6  -2   7        9.56        9.62      1.03 o
   7  -2   7       14.54       12.30      1.36 o
   8  -2   7        8.66        6.78      1.98 o
  -8  -1   7       16.93       16.57      5.22 o
  -7  -1   7       70.65       80.29      3.70 o
  -6  -1   7        1.63        1.97      1.10 o
  -5  -1   7      294.35      270.10      5.37 o
  -4  -1   7      109.33       96.95      2.44 o
  -3  -1   7       92.95       -0.02      0.23 o
  -2  -1   7       57.54       63.94      1.76 o
  -1  -1   7      209.28      196.57      2.91 o
   0  -1   7        1.92        4.45      0.41 o
   1  -1   7       18.95       12.83      0.59 o
   2  -1   7       49.86       64.08      1.71 o
   3  -1   7        1.38        1.08      0.35 o
   4  -1   7      136.29      129.16      2.92 o
   5  -1   7        7.03        7.30      0.86 o
   6  -1   7       26.59       31.45      1.62 o
   7  -1   7       12.29       12.45      1.42 o
   8  -1   7       19.88       14.26      2.80 o
  -8   0   7       71.91       77.21      4.94 o
  -7   0   7       22.96       21.34      1.65 o
  -6   0   7        8.46       10.37      1.14 o
  -5   0   7       21.30       19.23      1.89 o
  -4   0   7        0.83        1.10      0.53 o
  -3   0   7      217.91      241.06      4.73 o
  -2   0   7        0.64        0.32      0.32 o
  -1   0   7      188.38      217.34      2.94 o
   0   0   7      130.77      120.54      2.00 o
   1   0   7      291.43      339.07      3.72 o
   2   0   7      253.21      280.48      3.66 o
   3   0   7        0.02        0.19      0.29 o
   4   0   7        4.44        5.82      0.65 o
   5   0   7        5.08        3.79      0.67 o
   6   0   7       35.48       33.91      1.94 o
   7   0   7       16.22       14.52      1.43 o
   8   0   7       32.53       27.81      3.48 o
  -7   1   7        4.08        5.38      1.17 o
  -6   1   7      170.62      164.91      4.23 o
  -5   1   7       47.80       41.09      1.84 o
  -4   1   7       13.30       22.78      1.40 o
  -3   1   7       17.61       24.38      1.08 o
  -2   1   7      316.17      290.38      4.21 o
  -1   1   7        0.20        0.43      0.27 o
   0   1   7       30.62       21.16      0.59 o
   1   1   7     1000.45     1088.92     12.96 o
   2   1   7      151.21      143.08      1.97 o
   3   1   7      124.97      106.23      2.16 o
   4   1   7       13.95       14.59      0.87 o
   5   1   7       42.46       40.72      1.67 o
   6   1   7       73.49       64.46      2.24 o
   7   1   7       16.79       17.50      1.44 o
   8   1   7        0.15        0.56      1.33 o
  -7   2   7        7.29        6.11      1.34 o
  -6   2   7        0.01       -0.15      0.92 o
  -5   2   7       23.38       25.48      1.71 o
  -4   2   7      104.18      114.22      2.71 o
  -3   2   7       17.49       20.32      1.15 o
  -2   2   7       30.50       29.70      0.84 o
  -1   2   7      213.06      233.67      3.18 o
   0   2   7       53.33       55.40      1.05 o
   1   2   7       34.32       42.08      0.89 o
   2   2   7      316.05      300.99      4.28 o
   3   2   7       27.28       20.24      0.89 o
   4   2   7      109.93      105.31      2.79 o
   5   2   7       28.94       29.54      1.40 o
   6   2   7        6.24        2.91      0.72 o
   7   2   7       29.71       21.95      2.07 o
   8   2   7        0.87        1.21      1.04 o
  -7   3   7       56.41       65.38      3.70 o
  -6   3   7       15.04       16.50      1.70 o
  -5   3   7        2.72        4.46      0.96 o
  -4   3   7        4.59        2.28      0.74 o
  -3   3   7      119.25      106.80      2.58 o
  -2   3   7        0.03       -0.37      0.37 o
  -1   3   7       14.59       18.96      0.66 o
   0   3   7     1399.42     1523.83     15.06 o
   1   3   7       15.97       11.59      0.52 o
   2   3   7       57.02       48.26      1.16 o
   3   3   7       51.45       50.30      1.32 o
   4   3   7      102.67      106.18      2.62 o
   5   3   7      149.08      146.06      3.35 o
   6   3   7       10.40        8.74      0.95 o
   7   3   7        0.45        0.57      0.65 o
   8   3   7       20.38       20.22      1.75 o
  -7   4   7        3.47        2.65      1.44 o
  -6   4   7       30.24       29.37      2.00 o
  -5   4   7       19.92       19.92      1.54 o
  -4   4   7       27.82       28.82      1.61 o
  -3   4   7        0.05        0.78      0.49 o
  -2   4   7       21.29       27.65      1.13 o
  -1   4   7      184.97      214.38      3.49 o
   0   4   7      194.34      224.23      2.93 o
   1   4   7      455.00      441.36      6.04 o
   2   4   7      147.40      127.96      2.47 o
   3   4   7      750.12      698.75     11.91 o
   4   4   7        8.83        8.58      0.78 o
   5   4   7       23.98       16.79      1.11 o
   6   4   7        3.98        3.16      0.67 o
   7   4   7        3.89        3.13      0.74 o
   8   4   7       52.97       52.46      3.72 o
  -6   5   7        0.70       -1.77      1.77 o
  -5   5   7        1.47       -0.88      1.62 o
  -4   5   7       28.84       26.18      4.19 o
  -3   5   7        6.25        6.32      0.98 o
  -2   5   7        6.73        8.09      1.06 o
  -1   5   7      430.71      471.33      7.35 o
   0   5   7        0.09        0.89      0.65 o
   1   5   7       71.50       70.04      2.01 o
   2   5   7        6.71        6.20      0.55 o
   3   5   7       92.81       93.28      2.43 o
   4   5   7       18.09       14.04      1.13 o
   5   5   7      137.99      131.66      3.07 o
   6   5   7       13.68       11.95      1.34 o
   7   5   7       70.20       71.31      2.83 o
   8   5   7       54.14       58.50      3.81 o
  -6   6   7        5.27        2.54      3.12 o
  -5   6   7       11.75       20.43      3.84 o
  -4   6   7       20.84       17.81      3.12 o
  -3   6   7        2.98        1.69      1.10 o
  -2   6   7       23.62       30.01      1.93 o
  -1   6   7      254.51      273.44      4.76 o
   0   6   7      102.85       95.58      2.64 o
   1   6   7       46.58       47.42      1.77 o
   2   6   7     1305.95     1260.12     20.96 o
   3   6   7      115.35      111.69      2.43 o
   4   6   7       63.06       57.10      1.86 o
   5   6   7        4.43        4.08      0.67 o
   6   6   7        6.21        7.76      1.12 o
   7   6   7       34.57       34.76      2.03 o
   8   6   7        0.75       -0.86      1.27 o
  -5   7   7       26.98       23.40      3.92 o
  -4   7   7        2.84        0.32      2.70 o
  -3   7   7        8.31       10.09      2.68 o
  -2   7   7      147.60      158.40      4.57 o
  -1   7   7        1.39        1.49      0.76 o
   0   7   7        3.45        3.54      0.82 o
   1   7   7       12.61       14.01      1.16 o
   2   7   7       12.45       16.75      1.57 o
   3   7   7       24.29       27.61      1.25 o
   4   7   7       93.31       85.60      2.51 o
   5   7   7       62.91       53.21      3.47 o
   6   7   7       48.22       49.72      2.58 o
   7   7   7       42.67       47.82      3.33 o
  -5   8   7        9.76       13.56      3.62 o
  -4   8   7        6.85        5.39      3.05 o
  -3   8   7        1.91        2.04      1.36 o
  -2   8   7       54.99       59.15      2.66 o
  -1   8   7       25.26       20.25      2.56 o
   0   8   7        0.13        0.53      0.93 o
   1   8   7      652.39      647.47     18.15 o
   2   8   7      280.52      290.38     10.36 o
   3   8   7        5.27        5.19      0.88 o
   4   8   7        9.58        9.31      0.86 o
   5   8   7       22.68       27.98      1.92 o
   6   8   7        5.27        5.09      1.13 o
   7   8   7        5.30        5.82      1.64 o
  -4   9   7       13.55       10.98      2.91 o
  -3   9   7       72.31       73.90      4.66 o
  -2   9   7        0.16        1.40      1.86 o
  -1   9   7        8.45        8.34      2.09 o
   0   9   7        3.02        2.81      0.99 o
   1   9   7      215.53      215.57      5.08 o
   2   9   7       10.01        6.48      1.84 o
   3   9   7        9.75        8.67      1.08 o
   4   9   7       31.76       25.66      1.32 o
   5   9   7       20.58       20.67      1.80 o
   6   9   7        1.06        0.80      1.38 o
  -3  10   7        4.86        3.53      2.33 o
  -2  10   7       17.05       15.66      2.89 o
  -1  10   7        4.20        3.99      2.09 o
   0  10   7      132.37      124.36      5.91 o
   1  10   7      147.98      146.91      4.14 o
   2  10   7       12.21       13.69      2.62 o
   3  10   7        0.55        0.92      0.83 o
   4  10   7       16.85       20.79      1.48 o
   5  10   7        6.86       12.50      2.30 o
  -1  11   7        0.03        2.38      2.07 o
   0  11   7      235.44      238.26      9.92 o
   1  11   7        1.99        0.20      1.35 o
   2  11   7        0.06        0.89      1.87 o
   3  11   7        3.33        4.67      2.05 o
   4  11   7       15.92       14.99      3.25 o
  -2 -11   8        2.69        0.89      2.00 o
  -1 -11   8        4.78        4.16      2.32 o
   0 -11   8       16.13        9.32      2.88 o
  -4 -10   8        6.98        7.93      1.85 o
  -3 -10   8       19.09       18.04      2.55 o
  -2 -10   8       38.24       37.24      3.69 o
  -1 -10   8        0.26       -0.14      1.28 o
   0 -10   8        9.15        8.12      1.80 o
   1 -10   8        6.09        6.27      1.44 o
   2 -10   8       41.35       47.24      4.61 o
  -5  -9   8        0.55        1.18      1.24 o
  -4  -9   8       35.43       33.09      2.03 o
  -3  -9   8        5.35        6.09      1.25 o
  -2  -9   8       14.42       12.73      2.64 o
  -1  -9   8      209.20      203.00      6.88 o
   0  -9   8        6.04        4.68      2.10 o
   1  -9   8        2.21        1.52      1.12 o
   2  -9   8       18.58       20.13      3.05 o
   3  -9   8       35.22       29.27      3.55 o
   4  -9   8        4.38        4.62      2.26 o
  -5  -8   8        0.46       -0.42      0.99 o
  -4  -8   8       17.28       15.59      1.36 o
  -3  -8   8       41.57       40.74      3.37 o
  -2  -8   8        3.40        3.13      1.06 o
  -1  -8   8       19.30       17.48      1.78 o
   0  -8   8        0.82        1.33      1.13 o
   1  -8   8       54.65       54.51      2.45 o
   2  -8   8       62.81       58.08      4.23 o
   3  -8   8       10.32       10.28      2.50 o
   4  -8   8       11.71        9.39      2.44 o
  -5  -7   8       57.25       62.42      2.99 o
  -4  -7   8       26.71       31.58      1.65 o
  -3  -7   8        2.53        1.34      1.34 o
  -2  -7   8      473.45      432.07     12.96 o
  -1  -7   8      115.09      107.08      3.70 o
   0  -7   8        0.01        1.63      0.98 o
   1  -7   8        0.14       -0.21      0.80 o
   2  -7   8       21.02       21.57      1.72 o
   3  -7   8       15.05       12.93      2.37 o
   4  -7   8        3.12        1.64      1.52 o
   5  -7   8       39.11       41.42      2.65 o
  -6  -6   8        0.18        0.82      0.84 o
  -5  -6   8       18.89       21.06      1.24 o
  -4  -6   8       10.61        9.10      0.95 o
  -3  -6   8        0.30        1.48      0.70 o
  -2  -6   8        6.79        4.83      0.89 o
  -1  -6   8       14.20       14.47      1.96 o
   0  -6   8       44.41       46.12      3.42 o
   1  -6   8        9.13       11.03      1.20 o
   2  -6   8       61.49       62.17      2.41 o
   3  -6   8       34.15       34.00      2.12 o
   4  -6   8        1.36        2.88      2.60 o
   5  -6   8        3.31        7.88      3.26 o
   6  -6   8       25.36       27.29      4.33 o
  -7  -5   8        0.43        0.13      1.01 o
  -6  -5   8       19.31       25.52      2.01 o
  -5  -5   8       87.75       94.06      2.70 o
  -4  -5   8        4.86        4.65      0.97 o
  -3  -5   8      297.54      253.24      5.86 o
  -2  -5   8      189.31      171.06      4.43 o
  -1  -5   8       41.24       64.16      2.44 o
   0  -5   8        1.56        2.26      0.68 o
   1  -5   8        1.03        0.44      0.68 o
   2  -5   8        1.43        1.22      0.64 o
   3  -5   8        7.25        6.67      1.30 o
   4  -5   8      187.03      192.60      5.34 o
   5  -5   8        1.38        1.72      2.66 o
   6  -5   8        1.26        0.80      3.03 o
   7  -5   8       17.70       17.30      4.05 o
  -7  -4   8        0.02        0.91      1.15 o
  -6  -4   8       43.35       47.91      1.55 o
  -5  -4   8        9.13        7.96      0.73 o
  -4  -4   8       72.68       64.45      1.77 o
  -3  -4   8       24.15       21.93      1.07 o
  -2  -4   8       24.59       23.02      2.57 o
  -1  -4   8      170.64      174.31     10.85 o
   0  -4   8       74.60       73.84      2.13 o
   1  -4   8       44.75       44.64      1.76 o
   2  -4   8       40.37       47.62      1.65 o
   3  -4   8       16.67       22.75      1.74 o
   4  -4   8        1.17        1.11      1.11 o
   5  -4   8       60.68       61.43      3.30 o
   6  -4   8        5.32        1.91      1.65 o
   7  -4   8       20.87       19.31      2.75 o
  -7  -3   8        6.41        5.71      0.92 o
  -6  -3   8       39.02       41.22      1.84 o
  -5  -3   8       58.30       62.90      1.87 o
  -4  -3   8       93.45       75.20      3.23 o
  -3  -3   8       15.13        8.49      0.74 o
  -2  -3   8       67.20        0.00      0.24 o
  -1  -3   8       13.52       16.18      0.87 o
   0  -3   8       39.39       30.14      1.29 o
   1  -3   8       22.20       23.01      0.84 o
   2  -3   8       42.48       46.16      1.25 o
   3  -3   8      736.69      796.69     10.65 o
   4  -3   8       47.66       44.78      1.57 o
   5  -3   8        0.19        0.42      0.71 o
   6  -3   8       37.37       36.86      2.90 o
   7  -3   8       10.56       10.40      2.17 o
  -7  -2   8       29.64       32.90      3.35 o
  -6  -2   8       46.33       39.88      1.67 o
  -5  -2   8      116.42      106.01      2.69 o
  -4  -2   8      121.98      116.41      2.76 o
  -3  -2   8      132.27      124.62      5.47 o
  -1  -2   8       68.09       86.94      1.66 o
   0  -2   8        9.85        8.46      0.53 o
   1  -2   8      120.74      143.65      2.87 o
   2  -2   8       39.89       54.33      3.85 o
   3  -2   8        4.93        6.37      0.61 o
   4  -2   8      184.33      187.79      3.16 o
   5  -2   8        2.34        2.94      0.78 o
   6  -2   8      168.35      168.12      4.59 o
   7  -2   8       14.58       13.76      1.33 o
   8  -2   8        1.24       -0.07      1.71 o
  -7  -1   8        5.78        6.41      1.10 o
  -6  -1   8       57.87       56.82      2.53 o
  -5  -1   8       29.18       31.99      1.48 o
  -4  -1   8       24.24       26.25      1.27 o
  -3  -1   8        8.38       15.76      1.27 o
  -2  -1   8        8.02       14.68      0.80 o
  -1  -1   8      254.05      204.77      3.47 o
   0  -1   8        7.90       10.80      0.55 o
   1  -1   8       38.84       40.74      0.87 o
   2  -1   8     2518.79     2786.28     29.09 o
   3  -1   8       98.10       84.00      1.74 o
   4  -1   8       27.21       33.31      1.89 o
   5  -1   8       64.44       66.64      2.09 o
   6  -1   8        1.61        2.43      0.80 o
   7  -1   8       12.16       12.09      1.60 o
   8  -1   8       16.95       18.85      3.18 o
  -7   0   8       41.25       42.12      3.44 o
  -6   0   8       40.34       37.08      2.52 o
  -5   0   8      115.71      116.32      3.12 o
  -4   0   8      204.74      200.65      4.34 o
  -3   0   8       91.62       98.98      2.53 o
  -2   0   8        2.51        6.54      0.83 o
  -1   0   8        9.52        9.78      0.54 o
   0   0   8      142.05      177.83      3.58 o
   1   0   8       93.33      137.31      1.82 o
   2   0   8       80.88       96.14      1.54 o
   3   0   8      517.98      535.59      7.20 o
   4   0   8        0.32        1.57      0.52 o
   5   0   8      616.21      600.71      9.36 o
   6   0   8       17.40       18.67      1.50 o
   7   0   8        0.07       -0.39      0.80 o
   8   0   8        5.55        3.69      1.95 o
  -7   1   8        9.59        9.10      1.68 o
  -6   1   8        0.64        1.15      0.88 o
  -5   1   8       97.01       95.62      2.91 o
  -4   1   8        5.60        7.30      0.91 o
  -3   1   8        3.91        5.70      0.70 o
  -2   1   8      185.83      160.11      3.03 o
  -1   1   8        2.81        5.00      0.41 o
   0   1   8        3.35        3.91      0.36 o
   1   1   8     2567.68     2969.80     33.54 o
   2   1   8        5.33        2.33      0.33 o
   3   1   8       19.08       21.67      0.98 o
   4   1   8       63.82       61.97      1.70 o
   5   1   8       11.43       12.12      1.12 o
   6   1   8        0.87        1.21      0.70 o
   7   1   8       82.13       75.27      4.34 o
   8   1   8        2.48        2.43      1.83 o
  -7   2   8       11.78       10.92      1.85 o
  -6   2   8       57.18       56.51      2.49 o
  -5   2   8       84.14       84.78      2.83 o
  -4   2   8        0.40        0.96      0.78 o
  -3   2   8       12.49       15.91      1.07 o
  -2   2   8        7.14        6.31      0.53 o
  -1   2   8        1.35        2.74      0.36 o
   0   2   8        1.18        3.28      0.46 o
   1   2   8      244.87      288.11      3.30 o
   2   2   8      331.57      344.59      4.11 o
   3   2   8       51.83       60.77      1.56 o
   4   2   8     1627.14     1553.30     25.43 o
   5   2   8       60.51       56.39      1.97 o
   6   2   8        9.12        9.20      1.03 o
   7   2   8        9.49        6.05      0.98 o
   8   2   8       13.72       15.36      2.58 o
  -7   3   8        1.67        0.77      1.43 o
  -6   3   8      148.59      150.47      5.33 o
  -5   3   8        0.00        1.14      0.77 o
  -4   3   8       41.94       44.25      1.77 o
  -3   3   8      108.47       98.71      2.53 o
  -2   3   8       12.23       12.56      0.77 o
  -1   3   8        8.09        8.47      0.61 o
   0   3   8      591.42      683.49      7.64 o
   1   3   8       26.29       19.92      0.70 o
   2   3   8        3.42        2.99      0.63 o
   3   3   8        7.10       10.54      0.73 o
   4   3   8      266.54      275.13      5.45 o
   5   3   8      124.62      121.70      3.06 o
   6   3   8       95.67       92.78      2.67 o
   7   3   8       24.20       20.86      1.47 o
   8   3   8       24.58       24.23      3.09 o
  -7   4   8       35.09       35.01      2.73 o
  -6   4   8       27.09       24.93      1.90 o
  -5   4   8        1.23        1.19      0.87 o
  -4   4   8       10.73       12.20      1.59 o
  -3   4   8        9.22        7.94      0.96 o
  -2   4   8        1.87        1.66      0.53 o
  -1   4   8      111.59       99.20      1.90 o
   0   4   8        7.57       10.55      0.60 o
   1   4   8       43.68       48.89      1.31 o
   2   4   8      427.49      436.01      7.38 o
   3   4   8     1546.17     1465.15     24.00 o
   4   4   8      360.32      345.02      6.54 o
   5   4   8        6.64        7.99      0.88 o
   6   4   8        2.62        5.00      0.80 o
   7   4   8        3.90        6.25      0.94 o
   8   4   8       21.30       23.06      1.71 o
  -6   5   8        7.51        4.17      5.17 o
  -5   5   8       28.73       31.81      3.00 o
  -4   5   8       85.29       86.26      4.00 o
  -3   5   8        0.01       -0.63      0.77 o
  -2   5   8       60.22       57.41      2.49 o
  -1   5   8      120.71      121.15      2.95 o
   0   5   8       59.53       59.47      2.05 o
   1   5   8        4.14        5.28      0.63 o
   2   5   8      145.29      146.47      2.89 o
   3   5   8     1265.81     1256.75     23.23 o
   4   5   8      199.01      187.59      4.08 o
   5   5   8        7.33        8.36      0.99 o
   6   5   8       16.89       13.62      1.10 o
   7   5   8        0.08        0.23      0.62 o
   8   5   8       71.13       78.42      4.63 o
  -6   6   8        4.39        5.45      3.27 o
  -5   6   8        5.02        7.41      3.26 o
  -4   6   8        1.16        2.34      2.60 o
  -3   6   8        2.87        4.28      1.22 o
  -2   6   8       16.13       16.66      1.60 o
  -1   6   8       65.05       68.98      2.26 o
   0   6   8       35.83       39.04      1.47 o
   1   6   8      444.65      460.05      8.46 o
   2   6   8      294.46      269.62      4.20 o
   3   6   8      405.17      394.80      7.48 o
   4   6   8       33.48       32.11      1.46 o
   5   6   8       24.16       27.25      1.40 o
   6   6   8        0.08        1.13      0.62 o
   7   6   8       34.22       39.93      3.15 o
  -5   7   8       13.30       10.28      3.54 o
  -4   7   8        3.48        3.40      2.95 o
  -3   7   8       20.22       17.32      1.82 o
  -2   7   8       24.39       25.43      1.96 o
  -1   7   8        5.37        4.30      1.23 o
   0   7   8        2.44        1.67      0.74 o
   1   7   8      109.94      112.48      4.53 o
   2   7   8     1520.17     1522.23     25.34 o
   3   7   8       24.52       23.82      1.28 o
   4   7   8        4.46        4.61      0.80 o
   5   7   8        1.86        3.89      0.74 o
   6   7   8        3.42        4.23      1.02 o
   7   7   8      202.60      218.06      8.34 o
  -4   8   8        4.29       10.34      3.16 o
  -3   8   8        0.93        2.51      1.45 o
  -2   8   8       39.10       40.53      2.79 o
  -1   8   8       31.52       30.72      3.11 o
   0   8   8      104.17      111.09      3.26 o
   1   8   8        4.07        4.78      1.17 o
   2   8   8       82.06       85.35      3.43 o
   3   8   8       84.90       80.49      2.25 o
   4   8   8       11.90       12.12      1.14 o
   5   8   8       21.82       23.09      1.86 o
   6   8   8       24.53       26.88      2.86 o
   7   8   8       23.66       20.48      2.58 o
  -3   9   8        0.29        2.36      1.96 o
  -2   9   8        0.01        0.32      1.72 o
  -1   9   8        8.40        6.75      2.13 o
   0   9   8      120.52      127.09      3.77 o
   1   9   8      761.66      760.46     13.79 o
   2   9   8        0.94        1.83      1.14 o
   3   9   8        1.97        0.38      0.66 o
   4   9   8       13.84       13.64      1.24 o
   5   9   8        0.05       -0.24      0.76 o
   6   9   8      185.57      195.16      7.87 o
  -2  10   8        4.15        6.43      2.41 o
  -1  10   8        5.67        8.08      2.45 o
   0  10   8        0.50        4.21      1.97 o
   1  10   8        1.66        2.10      1.35 o
   2  10   8       38.87       36.22      2.85 o
   3  10   8        8.57        6.64      0.98 o
   4  10   8       82.93       87.48      2.82 o
   5  10   8        0.13        3.05      1.76 o
  -1  11   8      137.68      139.42      7.11 o
   0  11   8      275.42      266.41     10.75 o
   1  11   8        0.44        1.00      1.44 o
   2  11   8        1.13        0.20      1.94 o
   3  11   8        9.18        6.56      1.58 o
   4  11   8        0.11       -0.30      2.30 o
  -4 -10   9        4.38        2.88      1.69 o
  -3 -10   9        7.26        3.31      1.73 o
  -2 -10   9        1.72        2.02      1.69 o
  -1 -10   9       20.34       16.64      2.81 o
   0 -10   9       23.91       19.68      3.30 o
   1 -10   9        5.91        6.15      1.47 o
   2 -10   9       10.48        7.67      2.68 o
  -5  -9   9        8.66       11.12      1.85 o
  -4  -9   9        7.93        8.44      1.88 o
  -3  -9   9        8.55        4.49      1.51 o
  -2  -9   9       11.22        8.95      1.53 o
  -1  -9   9       13.56       13.81      2.19 o
   0  -9   9       11.13       10.58      2.66 o
   1  -9   9       10.27       13.05      1.71 o
   2  -9   9        2.77        1.81      2.06 o
   3  -9   9        4.80        5.41      2.39 o
  -5  -8   9        2.03        2.22      1.23 o
  -4  -8   9       21.25       19.86      1.62 o
  -3  -8   9        1.22        1.33      0.90 o
  -2  -8   9       84.67       75.00      3.10 o
  -1  -8   9       12.95       12.27      3.00 o
   0  -8   9       12.64       12.53      2.63 o
   1  -8   9        5.53        4.31      1.20 o
   2  -8   9        0.27        1.08      2.00 o
   3  -8   9        0.59       -0.52      1.88 o
   4  -8   9        6.10        6.08      2.26 o
  -5  -7   9       75.03       80.94      2.64 o
  -4  -7   9        0.10        1.07      0.77 o
  -3  -7   9       42.92       41.68      2.11 o
  -2  -7   9       12.17        9.82      1.28 o
  -1  -7   9       21.69       21.45      1.87 o
   0  -7   9       53.72       61.53      2.95 o
   1  -7   9        8.55        9.66      1.80 o
   2  -7   9        2.72        2.16      1.11 o
   3  -7   9        3.55        0.55      1.74 o
   4  -7   9       52.87       56.71      4.15 o
   5  -7   9      154.08      164.11      5.15 o
  -6  -6   9        6.36        6.37      1.27 o
  -5  -6   9       39.99       38.59      1.74 o
  -4  -6   9       35.52       37.21      1.77 o
  -3  -6   9      230.16      216.60      5.45 o
  -2  -6   9       27.54       25.95      1.65 o
  -1  -6   9       18.11       15.91      1.57 o
   0  -6   9        9.82       12.91      1.47 o
   1  -6   9        5.36        5.47      1.27 o
   2  -6   9        6.62        4.57      1.06 o
   3  -6   9        4.62        4.21      1.30 o
   4  -6   9        0.92        0.70      2.65 o
   5  -6   9        3.35        1.40      1.46 o
   6  -6   9        1.38       -3.33      3.33 o
  -7  -5   9       18.28       20.45      2.10 o
  -6  -5   9      144.88      158.06      4.14 o
  -5  -5   9       66.46       73.38      2.44 o
  -4  -5   9       89.98       87.45      3.94 o
  -3  -5   9       20.65       15.50      1.23 o
  -2  -5   9      305.97      275.54      6.58 o
  -1  -5   9       43.91       51.40      2.28 o
   0  -5   9       91.69       93.14      3.61 o
   1  -5   9       51.90       46.90      1.96 o
   2  -5   9        4.46        4.61      0.77 o
   3  -5   9       90.56       89.16      3.32 o
   4  -5   9      257.33      263.21      6.71 o
   5  -5   9       11.15        8.67      3.07 o
   6  -5   9        9.50        6.24      3.58 o
  -7  -4   9       20.32       18.89      2.11 o
  -6  -4   9        6.06        6.94      0.84 o
  -5  -4   9      132.69      140.97      3.15 o
  -4  -4   9      183.92      164.76      3.51 o
  -3  -4   9       64.29       62.00      1.85 o
  -2  -4   9       54.74       50.23      1.98 o
  -1  -4   9        0.85       -0.04      0.79 o
   0  -4   9        1.46        2.63      0.67 o
   1  -4   9       19.87       18.34      1.30 o
   2  -4   9       21.78       23.62      1.41 o
   3  -4   9        2.91        5.32      1.27 o
   4  -4   9        0.00        0.33      1.03 o
   5  -4   9        0.41        0.04      2.21 o
   6  -4   9       23.04       29.26      4.13 o
   7  -4   9      196.12      196.04      6.89 o
  -7  -3   9       68.74       85.16      3.15 o
  -6  -3   9      215.53      246.64      5.68 o
  -5  -3   9       20.08       17.97      1.16 o
  -4  -3   9        1.47       -0.32      0.48 o
  -3  -3   9      482.23      394.92      7.16 o
  -2  -3   9       18.87       25.47      1.81 o
  -1  -3   9       95.51       91.55      3.31 o
   0  -3   9      311.71      294.41      5.62 o
   1  -3   9       11.72       11.34      0.80 o
   2  -3   9       75.27       74.71      2.20 o
   3  -3   9      283.62      314.75      6.24 o
   4  -3   9        5.74        5.29      0.92 o
   5  -3   9        0.00        1.03      1.21 o
   6  -3   9        0.96        1.67      1.56 o
   7  -3   9       34.30       33.96      4.56 o
  -7  -2   9        8.84       11.33      1.53 o
  -6  -2   9       85.88       88.44      2.63 o
  -5  -2   9       50.00       46.69      1.76 o
  -4  -2   9       39.57       41.14      1.56 o
  -3  -2   9       29.15       21.39      1.12 o
  -2  -2   9      147.63      129.03      3.78 o
  -1  -2   9       61.00       67.68      1.70 o
   0  -2   9        5.32        5.98      0.72 o
   1  -2   9       13.86       15.05      0.85 o
   2  -2   9       20.51       16.71      0.99 o
   3  -2   9        1.28        0.83      0.50 o
   4  -2   9        0.10       -0.16      0.48 o
   5  -2   9       91.71       92.37      2.59 o
   6  -2   9      424.02      423.58      6.66 o
   7  -2   9       20.88       16.33      1.38 o
  -7  -1   9      148.70      160.20      8.65 o
  -6  -1   9        2.48        2.50      0.81 o
  -5  -1   9        0.56        0.26      0.58 o
  -4  -1   9      381.08      320.50      6.22 o
  -3  -1   9       41.53       49.28      1.69 o
  -2  -1   9       75.87       71.16      2.03 o
  -1  -1   9      282.60      263.04      5.59 o
   0  -1   9       35.76       35.51      0.88 o
   1  -1   9       69.14       65.49      1.18 o
   2  -1   9       26.08       18.55      1.77 o
   3  -1   9        9.96       11.93      0.76 o
   4  -1   9       96.43       95.16      2.36 o
   5  -1   9      101.43      104.39      2.67 o
   6  -1   9      213.46      211.09      4.41 o
   7  -1   9       51.50       54.02      2.22 o
   8  -1   9       16.35       13.74      2.96 o
  -7   0   9       17.06       16.50      2.37 o
  -6   0   9       12.52       13.10      1.34 o
  -5   0   9       29.05       29.22      1.67 o
  -4   0   9        0.12        0.36      0.60 o
  -3   0   9      148.77      138.49      3.29 o
  -2   0   9      371.08      364.01      5.82 o
  -1   0   9       10.19       12.31      0.64 o
   0   0   9        3.37        5.18      0.43 o
   1   0   9      149.86      134.39      2.62 o
   2   0   9       38.23       43.22      0.96 o
   3   0   9       15.09       14.75      0.76 o
   4   0   9      258.90      258.83      4.60 o
   5   0   9      656.81      641.51     10.01 o
   6   0   9       97.97       97.23      2.64 o
   7   0   9        0.08        0.08      0.85 o
   8   0   9       10.01       11.65      2.68 o
  -7   1   9        6.73        7.02      2.52 o
  -6   1   9        0.24       -0.35      0.79 o
  -5   1   9      178.49      167.97      4.23 o
  -4   1   9       11.24       13.86      1.22 o
  -3   1   9       67.55       70.01      1.97 o
  -2   1   9      102.29       96.08      2.23 o
  -1   1   9       21.64       23.00      0.79 o
   0   1   9      240.25      225.63      2.73 o
   1   1   9       64.83       68.21      1.55 o
   2   1   9      224.90      240.44      3.13 o
   3   1   9      291.66      277.89      4.69 o
   4   1   9      855.80      841.46     12.47 o
   5   1   9      913.31      918.62     16.02 o
   6   1   9      147.13      139.68      3.72 o
   7   1   9        3.57        3.82      1.01 o
   8   1   9        0.55       -0.60      1.58 o
  -7   2   9        0.63        0.43      1.34 o
  -6   2   9       35.54       34.26      2.24 o
  -5   2   9        0.14        0.03      0.77 o
  -4   2   9       31.78       31.94      1.56 o
  -3   2   9      270.92      265.23      4.79 o
  -2   2   9        4.68        3.49      0.66 o
  -1   2   9        6.66        4.61      0.49 o
   0   2   9       91.78       82.42      3.34 o
   1   2   9      443.54      478.73      5.21 o
   2   2   9       10.48       10.17      0.58 o
   3   2   9      380.42      395.95      6.31 o
   4   2   9      379.92      368.31      6.02 o
   5   2   9      268.39      261.74      5.47 o
   6   2   9       23.52       25.77      1.68 o
   7   2   9       71.94       76.83      2.68 o
   8   2   9       24.38       19.77      2.94 o
  -7   3   9        3.76        2.46      2.58 o
  -6   3   9       13.75       15.99      3.04 o
  -5   3   9        1.26        0.76      0.87 o
  -4   3   9        0.61        2.38      0.80 o
  -3   3   9        0.83        1.56      0.65 o
  -2   3   9       26.91       27.51      1.07 o
  -1   3   9      149.92      140.34      2.33 o
   0   3   9       22.65       28.48      1.51 o
   1   3   9      259.27      281.09      3.57 o
   2   3   9       98.03       83.46      1.95 o
   3   3   9     1540.18     1512.04     21.43 o
   4   3   9     2027.20     2040.14     33.15 o
   5   3   9       82.88       78.07      2.40 o
   6   3   9        3.19        2.02      0.72 o
   7   3   9       21.27       19.42      1.53 o
   8   3   9       38.93       37.52      3.76 o
  -6   4   9        7.69        6.06      1.33 o
  -5   4   9       12.94       14.26      1.98 o
  -4   4   9      102.44      108.68      3.02 o
  -3   4   9       30.93       28.30      1.57 o
  -2   4   9        0.11        0.18      0.51 o
  -1   4   9       32.57       34.28      1.15 o
   0   4   9      414.91      435.14      5.66 o
   1   4   9       27.23       32.08      1.04 o
   2   4   9       28.57       34.91      1.27 o
   3   4   9       37.11       39.94      1.88 o
   4   4   9      130.28      134.73      3.30 o
   5   4   9      141.46      150.33      3.77 o
   6   4   9       74.04       71.64      2.34 o
   7   4   9       67.65       72.24      2.46 o
   8   4   9        8.10        6.85      1.99 o
  -6   5   9       11.43       12.53      2.63 o
  -5   5   9       10.32        6.78      2.09 o
  -4   5   9       90.90       89.55     10.04 o
  -3   5   9        1.35        2.49      1.12 o
  -2   5   9        3.84        3.81      1.06 o
  -1   5   9       16.11       17.27      1.47 o
   0   5   9       24.31       25.29      1.07 o
   1   5   9       45.33       40.35      1.41 o
   2   5   9     1023.90      993.02     16.82 o
   3   5   9     1413.56     1389.43     23.03 o
   4   5   9        0.32        0.76      0.58 o
   5   5   9        0.12        0.15      0.57 o
   6   5   9       56.49       56.27      2.04 o
   7   5   9        8.62       11.33      1.12 o
   8   5   9       77.59       77.58      4.77 o
  -5   6   9       43.41       43.24      4.57 o
  -4   6   9       22.23       26.76      3.62 o
  -3   6   9       23.89       25.67      1.88 o
  -2   6   9       56.47       58.43      2.64 o
  -1   6   9       47.49       51.71      2.40 o
   0   6   9       12.06       13.68      0.95 o
   1   6   9      136.12      133.29      2.90 o
   2   6   9       23.57       30.79      1.21 o
   3   6   9        1.50        2.61      0.71 o
   4   6   9       86.82       85.10      2.52 o
   5   6   9       22.10       19.30      1.34 o
   6   6   9      174.70      203.28      4.54 o
   7   6   9       27.69       28.12      3.00 o
  -5   7   9      132.50      126.94      7.10 o
  -4   7   9       92.76       91.42      5.90 o
  -3   7   9        0.01        0.89      1.26 o
  -2   7   9       45.78       45.36      2.49 o
  -1   7   9        3.82        4.90      1.14 o
   0   7   9       34.58       31.62      1.79 o
   1   7   9      647.47      661.14     10.27 o
   2   7   9      299.56      302.58      4.79 o
   3   7   9        0.03        0.83      0.66 o
   4   7   9        5.70        5.82      0.88 o
   5   7   9       19.43       17.83      1.32 o
   6   7   9        0.07        0.55      0.76 o
   7   7   9        0.60        2.05      1.49 o
  -4   8   9       12.33       16.73      3.37 o
  -3   8   9        8.50        6.41      1.62 o
  -2   8   9        3.06        3.46      1.36 o
  -1   8   9        3.56        1.54      1.59 o
   0   8   9      180.83      173.43      5.27 o
   1   8   9       75.28       79.36      3.51 o
   2   8   9        0.06       -0.10      0.62 o
   3   8   9        6.43        5.91      0.86 o
   4   8   9        9.32        8.44      1.07 o
   5   8   9      202.86      219.13      5.29 o
   6   8   9       75.81       81.01      4.59 o
  -3   9   9       26.28       22.32      3.01 o
  -2   9   9        8.79       14.98      2.74 o
  -1   9   9        0.48       -0.14      1.74 o
   0   9   9      313.84      330.00     11.91 o
   1   9   9       23.05       24.28      1.86 o
   2   9   9        7.23        7.65      1.04 o
   3   9   9        0.71        0.24      0.67 o
   4   9   9        0.50       -0.64      0.69 o
   5   9   9        3.83        2.28      0.96 o
   6   9   9       36.35       38.52      3.36 o
  -2  10   9        3.80        3.39      2.30 o
  -1  10   9       72.86       78.46      5.11 o
   0  10   9       47.30       37.15      3.89 o
   1  10   9        9.27        8.29      1.44 o
   2  10   9        0.02        0.20      0.94 o
   3  10   9        1.17        0.45      0.74 o
   4  10   9       93.47       92.63      5.38 o
   5  10   9       65.61       67.21      4.45 o
   0  11   9        2.76        5.20      2.29 o
   1  11   9        8.05        7.31      1.79 o
   2  11   9        0.16        0.88      1.34 o
   3  11   9        0.14        2.28      2.67 o
  -3 -10  10       29.34       27.03      3.23 o
  -2 -10  10       19.96       21.31      3.20 o
  -1 -10  10       43.23       39.90      4.26 o
   0 -10  10       12.08        8.41      2.62 o
   1 -10  10        1.43        0.91      1.56 o
   2 -10  10       27.88       34.98      4.12 o
  -4  -9  10       71.48       77.37      4.34 o
  -3  -9  10       27.57       25.79      2.97 o
  -2  -9  10        5.72        5.33      1.48 o
  -1  -9  10       28.43       22.24      2.21 o
   0  -9  10       90.69       93.54      4.18 o
   1  -9  10       18.58       21.55      2.00 o
   2  -9  10       10.71        8.47      2.71 o
   3  -9  10        7.41       11.68      2.83 o
  -5  -8  10       25.04       20.98      2.25 o
  -4  -8  10        4.62        6.27      1.16 o
  -3  -8  10      106.19      101.29      3.54 o
  -2  -8  10       68.98       67.80      3.02 o
  -1  -8  10        1.68        3.13      1.26 o
   0  -8  10        1.18        0.23      1.60 o
   1  -8  10       59.87       66.15      2.81 o
   2  -8  10       54.20       51.80      4.15 o
   3  -8  10        6.18        3.41      2.19 o
   4  -8  10        0.24        0.47      1.95 o
  -6  -7  10        6.40        7.25      1.44 o
  -5  -7  10       72.28       87.38      5.44 o
  -4  -7  10      105.17      106.41      4.00 o
  -3  -7  10        3.38        3.15      0.95 o
  -2  -7  10        0.00        0.57      0.82 o
  -1  -7  10      164.84      147.98      4.68 o
   0  -7  10       10.89        9.07      1.79 o
   1  -7  10        1.60        2.85      1.45 o
   2  -7  10       55.32       53.35      2.97 o
   3  -7  10        1.63        4.54      1.98 o
   4  -7  10       30.05       38.53      3.79 o
   5  -7  10        0.64       -0.24      1.83 o
  -6  -6  10       44.22       42.80      2.79 o
  -5  -6  10       40.12       43.70      2.00 o
  -4  -6  10      141.24      137.02     10.08 o
  -3  -6  10       23.90       27.44      2.07 o
  -2  -6  10        9.25       13.76      1.43 o
  -1  -6  10       11.28       14.20      3.51 o
   0  -6  10      126.73      121.35      4.13 o
   1  -6  10      113.86      120.36      5.27 o
   2  -6  10        0.27        0.61      0.89 o
   3  -6  10        1.17        0.03      1.53 o
   4  -6  10        0.04       -0.91      1.34 o
   5  -6  10        1.12        1.48      2.09 o
   6  -6  10       10.83        9.49      3.77 o
  -7  -5  10        2.63        3.91      1.45 o
  -6  -5  10       25.93       29.06      1.74 o
  -5  -5  10      110.31      111.16      3.33 o
  -4  -5  10       10.19        7.90      1.01 o
  -3  -5  10       28.17       27.08      1.61 o
  -2  -5  10       88.70       78.92      3.94 o
  -1  -5  10       34.53       36.93      2.10 o
   0  -5  10       40.18       40.17      1.80 o
   1  -5  10       40.92       38.76      1.86 o
   2  -5  10       23.18       26.13      3.11 o
   3  -5  10       26.89       28.89      3.98 o
   4  -5  10       24.66       25.18      2.09 o
   5  -5  10        0.56       -1.64      2.79 o
   6  -5  10      127.04      128.66      7.15 o
  -7  -4  10       15.41       13.51      2.05 o
  -6  -4  10      131.03      144.37      4.92 o
  -5  -4  10       26.08       23.52      1.96 o
  -4  -4  10        1.28        1.44      0.64 o
  -3  -4  10       40.98       43.88      1.63 o
  -2  -4  10       21.24       14.50      1.26 o
  -1  -4  10      145.21      133.31      4.77 o
   0  -4  10      329.02      333.71      6.45 o
   1  -4  10       26.50       28.19      1.65 o
   2  -4  10        0.37        0.75      0.63 o
   3  -4  10        0.28        1.61      1.03 o
   4  -4  10        8.38       10.60      1.76 o
   5  -4  10        8.76        8.15      2.76 o
   6  -4  10        9.68        6.84      3.25 o
   7  -4  10      131.69      136.38      7.74 o
  -7  -3  10       13.53       16.11      1.62 o
  -6  -3  10       26.32       27.74      2.12 o
  -5  -3  10       23.23       24.00      2.33 o
  -4  -3  10       37.56       29.61      1.42 o
  -3  -3  10       26.07       25.41      1.30 o
  -2  -3  10      120.00      124.23      3.08 o
  -1  -3  10      104.45       98.52      2.67 o
   0  -3  10       11.16       10.28      0.96 o
   1  -3  10       14.97       18.50      2.10 o
   2  -3  10       37.80       34.46      1.50 o
   3  -3  10      121.08      122.75      3.23 o
   4  -3  10        8.86        7.88      1.07 o
   5  -3  10      238.59      254.41      8.90 o
   6  -3  10      574.86      601.34     14.36 o
   7  -3  10      189.22      187.52      6.57 o
  -7  -2  10       83.77       91.80      3.58 o
  -6  -2  10        1.30        1.68      0.87 o
  -5  -2  10        0.52        1.92      0.68 o
  -4  -2  10      107.54      103.92      2.74 o
  -3  -2  10       48.42       30.12      1.40 o
  -2  -2  10        5.28        1.32      0.67 o
  -1  -2  10      440.42      423.97      6.70 o
   0  -2  10       38.99       39.42      1.40 o
   1  -2  10        1.85        1.82      0.47 o
   2  -2  10        0.94        0.63      0.41 o
   3  -2  10       81.94       88.26      1.98 o
   4  -2  10        8.78        7.88      0.75 o
   5  -2  10       62.54       63.35      2.26 o
   6  -2  10      150.23      157.45      4.35 o
   7  -2  10       32.19       32.08      2.39 o
  -7  -1  10        3.53        3.00      1.64 o
  -6  -1  10        3.66        3.29      0.88 o
  -5  -1  10       48.50       43.31      1.86 o
  -4  -1  10        0.40        1.15      0.65 o
  -3  -1  10       54.33       54.48      1.89 o
  -2  -1  10       83.09       68.09      2.08 o
  -1  -1  10      148.31      140.47      2.81 o
   0  -1  10        0.73        0.21      0.31 o
   1  -1  10       72.28       67.98      1.26 o
   2  -1  10      101.66      120.48      2.36 o
   3  -1  10       97.11      107.23      2.15 o
   4  -1  10      106.36      104.10      2.55 o
   5  -1  10     1058.74     1052.30     15.79 o
   6  -1  10      422.79      437.97      7.64 o
   7  -1  10       12.11       12.34      1.38 o
   8  -1  10        2.21        3.24      4.25 o
  -7   0  10        7.81        9.60      1.81 o
  -6   0  10        0.10       -0.19      0.81 o
  -5   0  10      115.67      114.82      3.26 o
  -4   0  10      167.17      137.57      3.50 o
  -3   0  10       22.61       26.72      1.45 o
  -2   0  10       69.09       66.92      1.84 o
  -1   0  10       78.64       70.52      1.85 o
   0   0  10       54.35       45.51      1.39 o
   1   0  10       30.80       33.99      0.87 o
   2   0  10      373.42      375.79      5.41 o
   3   0  10        1.66        2.12      0.48 o
   4   0  10      263.26      257.32      4.66 o
   5   0  10       71.38       81.08      2.31 o
   6   0  10       31.99       33.82      1.76 o
   7   0  10       32.74       35.74      2.30 o
   8   0  10       22.27       17.24      3.14 o
  -7   1  10        0.09        1.94      1.34 o
  -6   1  10       37.11       36.54      3.19 o
  -5   1  10       62.60       50.24      2.20 o
  -4   1  10       22.12       21.52      1.52 o
  -3   1  10      100.26       84.65      2.25 o
  -2   1  10      303.65      291.65      5.02 o
  -1   1  10       41.14       35.52      1.25 o
   0   1  10        0.31        0.19      0.29 o
   1   1  10        6.15        7.67      0.62 o
   2   1  10       27.91       29.61      0.91 o
   3   1  10       11.14       17.15      1.08 o
   4   1  10      785.73      762.94     11.52 o
   5   1  10      384.04      387.04      6.55 o
   6   1  10        5.69        2.81      0.89 o
   7   1  10        3.98        3.72      1.03 o
   8   1  10       36.34       36.99      4.10 o
  -7   2  10        0.07        0.95      1.49 o
  -6   2  10       36.87       38.12      2.93 o
  -5   2  10      162.88      156.92      4.30 o
  -4   2  10        3.55        2.20      0.77 o
  -3   2  10        1.52        1.59      0.72 o
  -2   2  10      129.94      121.40      2.81 o
  -1   2  10        3.59        3.40      0.52 o
   0   2  10      227.36      221.92      3.25 o
   1   2  10      182.17      192.87      2.51 o
   2   2  10       37.34       39.37      1.13 o
   3   2  10      897.48      872.88     12.87 o
   4   2  10       34.74       41.87      2.32 o
   5   2  10        0.00        0.60      0.64 o
   6   2  10       39.61       40.76      1.98 o
   7   2  10        0.00        0.69      0.85 o
   8   2  10       66.24       80.03      5.18 o
  -6   3  10       81.00       78.28      3.26 o
  -5   3  10       35.25       34.18      2.27 o
  -4   3  10       23.14       20.77      1.47 o
  -3   3  10      299.74      303.77      5.53 o
  -2   3  10      289.45      288.77      4.48 o
  -1   3  10       39.15       43.95      1.34 o
   0   3  10       35.42       35.72      1.24 o
   1   3  10       10.70       15.69      0.73 o
   2   3  10       58.80       73.03      1.50 o
   3   3  10      231.50      217.79      4.66 o
   4   3  10        4.72        6.67      0.76 o
   5   3  10       43.68       39.44      1.76 o
   6   3  10        0.98        1.68      0.73 o
   7   3  10       18.88       16.47      1.64 o
   8   3  10        1.52        2.82      1.77 o
  -6   4  10       44.73       38.75      2.35 o
  -5   4  10        0.24        0.73      1.01 o
  -4   4  10        7.56        5.56      1.38 o
  -3   4  10       21.55       22.99      1.48 o
  -2   4  10        3.17        3.39      0.66 o
  -1   4  10       42.69       42.02      1.60 o
   0   4  10        0.58        0.85      0.51 o
   1   4  10        1.25        1.76      0.45 o
   2   4  10      993.63      964.18     14.15 o
   3   4  10       96.78       97.92      2.31 o
   4   4  10        1.85        0.74      0.62 o
   5   4  10        0.38        0.62      0.62 o
   6   4  10       19.07       21.79      1.51 o
   7   4  10      116.15      132.51      3.64 o
   8   4  10       10.70        8.94      2.16 o
  -6   5  10       16.93       10.79      3.84 o
  -5   5  10        1.85        2.37      2.96 o
  -4   5  10       53.08       60.92      4.66 o
  -3   5  10      412.58      427.21     14.21 o
  -2   5  10        1.08        0.28      0.98 o
  -1   5  10       83.14       85.08      2.98 o
   0   5  10        0.20       -0.04      0.53 o
   1   5  10       70.24       76.04      2.05 o
   2   5  10       78.72       75.40      2.64 o
   3   5  10      227.81      223.84      4.87 o
   4   5  10        5.16        4.12      0.80 o
   5   5  10        1.80        1.40      0.67 o
   6   5  10        2.91        3.58      1.10 o
   7   5  10        1.08        0.57      0.90 o
  -5   6  10       11.46       16.29      3.67 o
  -4   6  10        6.63        5.23      3.17 o
  -3   6  10       21.96       18.64      1.68 o
  -2   6  10        0.51        1.59      1.90 o
  -1   6  10        1.55        0.40      0.95 o
   0   6  10       24.85       25.90      1.17 o
   1   6  10      228.45      235.62      4.40 o
   2   6  10       45.81       45.62      1.66 o
   3   6  10       34.41       35.04      1.70 o
   4   6  10       20.76       20.92      1.44 o
   5   6  10       24.16       28.70      1.69 o
   6   6  10       70.59       84.22      2.68 o
   7   6  10       16.24       16.37      1.54 o
  -5   7  10        3.19        3.89      3.39 o
  -4   7  10      129.24      134.21      6.94 o
  -3   7  10       44.72       43.13      2.53 o
  -2   7  10       10.21       13.45      3.31 o
  -1   7  10       11.25       10.81      1.37 o
   0   7  10      111.58      113.83      2.87 o
   1   7  10        3.48        4.13      0.80 o
   2   7  10      295.30      298.78      5.41 o
   3   7  10        0.67        0.84      0.70 o
   4   7  10        6.00        4.76      1.66 o
   5   7  10       23.43       27.38      2.52 o
   6   7  10       36.91       39.85      1.86 o
   7   7  10      115.83      112.43      5.75 o
  -4   8  10       95.77       94.57      5.86 o
  -3   8  10        0.00        0.21      2.03 o
  -2   8  10        7.78        8.69      1.59 o
  -1   8  10        0.11        1.06      1.64 o
   0   8  10       10.49        9.70      2.21 o
   1   8  10       13.27       15.95      1.33 o
   2   8  10       70.86       74.07      2.05 o
   3   8  10        3.36        2.97      0.87 o
   4   8  10       45.85       45.48      2.01 o
   5   8  10        6.79        8.33      1.10 o
   6   8  10        3.61        3.36      1.02 o
  -3   9  10        3.39        2.62      2.07 o
  -2   9  10        1.21       -1.17      1.84 o
  -1   9  10       55.96       48.72      3.91 o
   0   9  10       17.93       23.52      3.15 o
   1   9  10      204.48      212.02      4.54 o
   2   9  10        0.39        0.07      0.74 o
   3   9  10        9.89        8.65      1.25 o
   4   9  10       20.75       24.59      1.73 o
   5   9  10       50.16       52.58      2.58 o
   6   9  10       22.79       19.46      2.81 o
  -2  10  10        5.91        4.54      2.32 o
  -1  10  10        0.11       -0.61      1.85 o
   0  10  10       71.84       68.82      4.87 o
   1  10  10       23.62       21.71      2.74 o
   2  10  10        0.10       -1.10      1.12 o
   3  10  10       67.30       62.67      2.61 o
   4  10  10        0.04        1.67      1.67 o
   5  10  10        0.69       -0.47      1.63 o
   0  11  10      100.58      101.68      6.17 o
   1  11  10        1.73       -0.13      2.06 o
   2  11  10        4.44        2.94      1.55 o
   3  11  10       21.35       20.93      2.33 o
  -2 -10  11       18.20       15.50      2.92 o
  -1 -10  11        0.02        0.62      1.83 o
   0 -10  11       15.84       11.27      2.90 o
   1 -10  11       27.35       22.96      2.57 o
  -4  -9  11       73.31       87.07      4.80 o
  -3  -9  11       50.85       54.30      4.02 o
  -2  -9  11        1.29        1.34      1.64 o
  -1  -9  11       43.96       45.17      8.63 o
   0  -9  11        1.07        2.53      1.51 o
   1  -9  11        0.12       -1.10      1.14 o
   2  -9  11       69.74       82.64      5.61 o
   3  -9  11        0.08       -0.43      2.21 o
  -5  -8  11        7.17        0.86      1.45 o
  -4  -8  11      119.90      127.21      5.73 o
  -3  -8  11        0.00        0.86      1.08 o
  -2  -8  11        3.60        2.28      1.37 o
  -1  -8  11       74.68       69.74      3.34 o
   0  -8  11      110.93      108.77      4.37 o
   1  -8  11        0.67        0.35      1.08 o
   2  -8  11        1.24        2.75      2.12 o
   3  -8  11       14.65       17.24      3.01 o
   4  -8  11        4.90        1.80      2.20 o
  -5  -7  11       68.59       73.34      3.90 o
  -4  -7  11       40.67       47.82      2.28 o
  -3  -7  11       17.78       20.52      2.01 o
  -2  -7  11       79.75       75.60      3.14 o
  -1  -7  11        7.75        8.41      1.42 o
   0  -7  11        5.36        6.57      1.41 o
   1  -7  11      124.60      126.55      3.96 o
   2  -7  11       22.04       21.31      3.12 o
   3  -7  11        6.50        9.81      2.47 o
   4  -7  11        0.00       -0.55      1.81 o
  -6  -6  11        2.65        2.40      1.24 o
  -5  -6  11       54.06       55.95      2.39 o
  -4  -6  11       41.97       45.53      2.17 o
  -3  -6  11        0.84       -0.16      0.76 o
  -2  -6  11      140.69      126.68      4.08 o
  -1  -6  11      233.44      206.63      7.87 o
   0  -6  11       35.32       33.20      3.02 o
   1  -6  11        2.89        2.97      1.00 o
   2  -6  11       72.76       75.68      2.86 o
   3  -6  11        8.55        6.53      2.02 o
   4  -6  11        5.09        3.18      1.52 o
   5  -6  11        3.27       -0.16      3.09 o
  -6  -5  11       72.66       83.42      4.16 o
  -5  -5  11       12.20       10.77      2.27 o
  -4  -5  11       11.45       11.08      2.24 o
  -3  -5  11       71.55       58.80      2.43 o
  -2  -5  11       19.98       14.33      1.42 o
  -1  -5  11        9.72        8.47      1.27 o
   0  -5  11       38.54       38.73      1.85 o
   1  -5  11       58.45       65.67      2.43 o
   2  -5  11       87.53       91.35      3.00 o
   3  -5  11        0.60       -0.21      1.05 o
   4  -5  11        6.98        4.43      1.47 o
   5  -5  11        2.08       -1.29      2.77 o
   6  -5  11        0.04       -3.21      3.21 o
  -7  -4  11        7.50        9.76      1.92 o
  -6  -4  11        1.96        2.78      0.82 o
  -5  -4  11       41.30       40.74      1.71 o
  -4  -4  11        3.54        3.89      0.77 o
  -3  -4  11      212.08      172.32      3.93 o
  -2  -4  11      390.14      302.59      6.08 o
  -1  -4  11      166.13      174.08      9.99 o
   0  -4  11       54.41       52.95      2.03 o
   1  -4  11       88.07       88.85      2.75 o
   2  -4  11       28.00       25.93      1.38 o
   3  -4  11        3.79        2.76      1.26 o
   4  -4  11       21.08       21.72      1.93 o
   5  -4  11        8.08        9.22      2.96 o
   6  -4  11      123.99      117.98      6.77 o
  -7  -3  11       53.12       67.52      2.98 o
  -6  -3  11        8.21        8.08      1.09 o
  -5  -3  11        0.74        1.06      0.71 o
  -4  -3  11       62.25       51.83      2.20 o
  -3  -3  11       64.42       41.76      1.67 o
  -2  -3  11        8.30        9.81      1.01 o
  -1  -3  11        3.17        4.59      0.80 o
   0  -3  11        3.19        9.79      1.52 o
   1  -3  11      312.50      307.09      5.11 o
   2  -3  11        4.31        5.24      0.83 o
   3  -3  11        0.19        1.26      1.05 o
   4  -3  11        5.19        7.32      1.30 o
   5  -3  11       74.12       79.97      8.33 o
   6  -3  11       32.46       36.21      3.07 o
   7  -3  11       22.33       21.95      2.80 o
  -7  -2  11       43.91       45.02      3.82 o
  -6  -2  11        3.07        2.17      0.96 o
  -5  -2  11        2.79        3.09      0.78 o
  -4  -2  11      153.49      134.92      4.85 o
  -3  -2  11      461.25      362.77      6.99 o
  -2  -2  11      114.15      124.95      3.16 o
  -1  -2  11      193.72      178.12      3.46 o
   0  -2  11       60.65       55.82      1.76 o
   1  -2  11       72.29       62.45      1.80 o
   2  -2  11       27.37       25.62      1.06 o
   3  -2  11       33.29       32.86      1.84 o
   4  -2  11       32.78       34.79      1.68 o
   5  -2  11      132.46      127.01      3.65 o
   6  -2  11       21.54       24.79      2.01 o
   7  -2  11        0.17        2.53      1.73 o
  -7  -1  11        3.55        7.99      3.31 o
  -6  -1  11        0.40        0.52      0.84 o
  -5  -1  11       16.40       16.40      1.36 o
  -4  -1  11      149.47      125.67      3.32 o
  -3  -1  11       18.31       23.21      1.45 o
  -2  -1  11       34.96       38.44      1.84 o
  -1  -1  11       46.80       43.69      1.65 o
   0  -1  11      605.27      572.27      7.77 o
   1  -1  11       43.92       53.21      1.37 o
   2  -1  11        0.55        0.30      0.36 o
   3  -1  11        4.12        6.88      0.70 o
   4  -1  11      230.96      242.50      3.93 o
   5  -1  11       17.29       15.42      1.50 o
   6  -1  11       15.00       14.85      1.39 o
   7  -1  11       61.32       56.23      2.38 o
  -7   0  11        3.29        2.14      1.37 o
  -6   0  11        2.79        0.88      0.88 o
  -5   0  11       46.96       40.05      2.14 o
  -4   0  11      166.01      148.53      3.79 o
  -3   0  11        2.73        7.79      2.20 o
  -2   0  11       77.70       74.75      2.05 o
  -1   0  11        9.49       12.76      1.05 o
   0   0  11       23.27       18.94      0.84 o
   1   0  11       19.03       11.13      1.06 o
   2   0  11       11.48        9.45      0.63 o
   3   0  11       36.26       38.09      1.23 o
   4   0  11      118.92      120.70      2.81 o
   5   0  11       87.37       89.35      2.50 o
   6   0  11        0.42        0.51      0.77 o
   7   0  11        0.07       -0.80      0.84 o
   8   0  11       43.28       41.36      4.56 o
  -7   1  11        0.01        0.01      1.27 o
  -6   1  11        0.47        1.46      0.96 o
  -5   1  11       84.23       81.77      2.88 o
  -4   1  11        3.41        2.35      0.97 o
  -3   1  11      127.36      135.38      3.13 o
  -2   1  11      197.49      178.50      3.58 o
  -1   1  11      801.04      774.94     10.64 o
   0   1  11        5.86       11.84      0.66 o
   1   1  11      146.16      148.92      2.51 o
   2   1  11        1.62        5.74      0.60 o
   3   1  11      146.94      159.52      2.74 o
   4   1  11       72.70       73.68      2.48 o
   5   1  11      295.09      295.12      5.82 o
   6   1  11       43.31       42.81      2.10 o
   7   1  11        0.36       -0.77      0.77 o
   8   1  11        8.47       10.45      2.66 o
  -6   2  11       27.85       25.46      2.05 o
  -5   2  11        7.55        7.64      1.26 o
  -4   2  11        0.06        0.17      0.72 o
  -3   2  11        0.13        2.08      0.72 o
  -2   2  11      473.57      479.32      7.80 o
  -1   2  11       89.59       79.67      1.81 o
   0   2  11       87.93       92.96      1.83 o
   1   2  11       79.37       82.95      2.69 o
   2   2  11        1.49        2.04      0.48 o
   3   2  11        4.61        5.39      0.69 o
   4   2  11      157.09      156.42      3.26 o
   5   2  11       26.50       29.41      1.51 o
   6   2  11        7.83        7.73      1.13 o
   7   2  11       58.21       64.13      2.62 o
   8   2  11       20.84       20.60      3.15 o
  -6   3  11       15.82       19.60      1.96 o
  -5   3  11       10.73       11.01      1.35 o
  -4   3  11      118.00      126.28      3.26 o
  -3   3  11      413.32      393.19      6.83 o
  -2   3  11      282.00      289.05      4.51 o
  -1   3  11      133.78      116.13      2.35 o
   0   3  11      165.42      176.40      2.45 o
   1   3  11       62.18       50.12      1.39 o
   2   3  11       84.42       84.25      1.75 o
   3   3  11       10.11       12.41      0.97 o
   4   3  11      388.36      381.57      6.39 o
   5   3  11        0.72        1.69      0.72 o
   6   3  11       20.55       18.99      1.54 o
   7   3  11       75.20       80.89      2.88 o
   8   3  11       22.58       21.04      3.14 o
  -6   4  11        0.00       -1.01      1.41 o
  -5   4  11        0.01       -0.23      0.97 o
  -4   4  11        2.55        2.84      0.99 o
  -3   4  11      803.75      811.93     12.70 o
  -2   4  11      444.56      434.92      6.44 o
  -1   4  11      124.09      130.42      3.33 o
   0   4  11        0.74        2.70      0.63 o
   1   4  11        0.28        0.87      0.47 o
   2   4  11      105.90      104.10      2.45 o
   3   4  11      430.87      422.12      6.90 o
   4   4  11      171.20      173.11      4.13 o
   5   4  11        0.60        0.15      0.66 o
   6   4  11       45.87       54.20      2.19 o
   7   4  11        0.03       -0.05      0.79 o
   8   4  11        8.17        7.83      2.18 o
  -5   5  11       22.31       20.61      3.87 o
  -4   5  11      275.08      275.75     10.72 o
  -3   5  11        0.69        1.24      2.25 o
  -2   5  11      149.68      145.10      4.21 o
  -1   5  11        1.84        1.25      1.03 o
   0   5  11       51.12       47.85      1.63 o
   1   5  11       43.99       46.48      1.76 o
   2   5  11        8.16       10.28      1.17 o
   3   5  11       90.27       87.28      2.72 o
   4   5  11        1.00        1.43      0.70 o
   5   5  11      107.39      111.34      3.21 o
   6   5  11       95.78      102.38      5.54 o
   7   5  11       58.46       55.09      2.68 o
  -5   6  11        5.97        5.09      3.29 o
  -4   6  11      520.67      521.51     17.42 o
  -3   6  11      497.14      498.85     16.35 o
  -2   6  11       12.98       12.19      1.54 o
  -1   6  11        2.26        1.61      1.92 o
   0   6  11       32.58       31.33      1.78 o
   1   6  11       72.43       71.58      2.14 o
   2   6  11      623.45      612.16      9.66 o
   3   6  11      103.54      103.79      3.06 o
   4   6  11       42.54       44.78      2.72 o
   5   6  11       72.05       82.24      2.69 o
   6   6  11       20.62       20.26      1.53 o
   7   6  11        9.80       10.14      2.19 o
  -4   7  11       55.82       59.16      5.04 o
  -3   7  11       12.50       15.26      3.05 o
  -2   7  11        7.60        9.43      3.33 o
  -1   7  11        0.38        3.87      1.18 o
   0   7  11        4.21        5.67      1.80 o
   1   7  11       14.31       14.48      1.57 o
   2   7  11        5.75        5.76      0.88 o
   3   7  11       20.36       18.56      1.51 o
   4   7  11      110.37      113.08      3.27 o
   5   7  11       67.51       69.27      2.48 o
   6   7  11       26.57       27.85      2.78 o
   7   7  11       25.25       29.85      3.35 o
  -4   8  11      226.35      218.79      9.18 o
  -3   8  11        0.03        0.95      2.48 o
  -2   8  11        0.00       -0.86      1.29 o
  -1   8  11       23.60       23.38      2.91 o
   0   8  11        2.97        8.38      2.15 o
   1   8  11      260.18      261.47      5.13 o
   2   8  11        7.53        6.51      0.99 o
   3   8  11       37.82       34.52      2.07 o
   4   8  11       64.81       64.97      2.47 o
   5   8  11       25.08       23.44      1.65 o
   6   8  11       11.84        9.23      2.26 o
  -2   9  11        1.40       -0.07      1.99 o
  -1   9  11       70.58       68.11      4.51 o
   0   9  11        0.05        2.77      1.79 o
   1   9  11        2.09        0.41      0.88 o
   2   9  11       21.46       21.96      2.03 o
   3   9  11       72.99       75.56      2.87 o
   4   9  11       46.41       41.19      2.11 o
   5   9  11        3.11        2.53      1.70 o
  -1  10  11        0.01        1.20      2.02 o
   0  10  11       30.43       41.52      4.17 o
   1  10  11        0.11        0.31      2.06 o
   2  10  11       11.58       10.35      1.30 o
   3  10  11       15.93       12.10      2.59 o
   4  10  11       23.10       18.34      3.00 o
   1  11  11       17.48       23.89      3.61 o
   2  11  11       44.13       44.67      5.54 o
  -1 -10  12        0.12       -1.81      1.81 o
   0 -10  12       80.85       83.89      5.99 o
  -3  -9  12        6.29        4.57      1.85 o
  -2  -9  12        9.72        9.77      2.39 o
  -1  -9  12       19.29       18.28      3.06 o
   0  -9  12       17.94       15.23      2.18 o
   1  -9  12        0.22        1.27      1.85 o
   2  -9  12       13.12       15.19      3.23 o
  -4  -8  12       51.47       51.94      3.65 o
  -3  -8  12        8.37        2.27      1.56 o
  -2  -8  12        7.42        5.96      1.41 o
  -1  -8  12      111.26      101.53      4.15 o
   0  -8  12       61.43       57.23      5.55 o
   1  -8  12       41.06       39.89      2.50 o
   2  -8  12       22.62       25.11      3.50 o
   3  -8  12       20.10       16.98      3.02 o
   4  -8  12        7.28        3.72      2.38 o
  -5  -7  12        0.11        1.30      1.41 o
  -4  -7  12        2.22        1.62      1.02 o
  -3  -7  12        1.36        2.28      1.01 o
  -2  -7  12        6.99        5.47      2.97 o
  -1  -7  12       34.05       34.31      3.10 o
   0  -7  12        2.25        1.55      1.58 o
   1  -7  12      135.59      145.86      8.56 o
   2  -7  12       25.87       27.87      3.44 o
   3  -7  12      133.66      145.81      7.01 o
   4  -7  12        0.02       -1.84      1.86 o
  -6  -6  12       14.28       16.59      2.17 o
  -5  -6  12      126.27      137.61      5.80 o
  -4  -6  12        5.61        5.82      1.11 o
  -3  -6  12       11.62        7.72      2.55 o
  -2  -6  12      155.22      148.77      8.47 o
  -1  -6  12       56.97       47.79      2.60 o
   0  -6  12       29.67       28.99      2.35 o
   1  -6  12        1.02        1.30      0.98 o
   2  -6  12       13.26       17.48      2.79 o
   3  -6  12       16.19       15.84      2.67 o
   4  -6  12        0.02       -1.64      1.64 o
   5  -6  12        0.00       -1.51      3.00 o
  -6  -5  12       13.99       15.48      2.13 o
  -5  -5  12       11.50       11.41      3.24 o
  -4  -5  12        0.86        0.05      0.78 o
  -3  -5  12        0.64        0.14      0.91 o
  -2  -5  12       87.87       75.94      4.95 o
  -1  -5  12       37.39       34.77      5.50 o
   0  -5  12      283.44      302.63      6.61 o
   1  -5  12      171.46      161.84      4.16 o
   2  -5  12      228.45      231.09      8.27 o
   3  -5  12        0.14       -0.01      1.16 o
   4  -5  12        1.70        0.06      1.37 o
   5  -5  12        2.54        4.96      3.11 o
   6  -5  12       31.57       28.13      4.28 o
  -6  -4  12       65.55       75.77      3.02 o
  -5  -4  12       30.11       35.43      2.22 o
  -4  -4  12        0.32       -0.14      0.66 o
  -3  -4  12      123.29      116.26      3.13 o
  -2  -4  12       28.15       29.07      2.20 o
  -1  -4  12        1.10        0.93      1.07 o
   0  -4  12       43.49       44.66      1.96 o
   1  -4  12      407.63      413.85      8.08 o
   2  -4  12       35.75       38.14      1.68 o
   3  -4  12        1.98        2.02      1.93 o
   4  -4  12       10.76       12.23      3.00 o
   5  -4  12       15.41       15.98      3.40 o
   6  -4  12       40.11       41.12      4.67 o
  -6  -3  12       26.29       31.47      2.27 o
  -5  -3  12        1.64        2.57      0.82 o
  -4  -3  12        9.18        8.52      1.00 o
  -3  -3  12      115.31      102.10      2.87 o
  -2  -3  12       34.79       37.74      1.72 o
  -1  -3  12      295.45      300.21      7.05 o
   0  -3  12      295.91      270.87      5.58 o
   1  -3  12      279.97      272.91      5.75 o
   2  -3  12        1.10        0.24      0.81 o
   3  -3  12       11.30       12.75      1.57 o
   4  -3  12        0.65       -0.16      1.01 o
   5  -3  12        5.29        9.43      2.91 o
   6  -3  12       11.17        5.95      3.20 o
   7  -3  12       26.63       21.32      4.12 o
  -7  -2  12        8.09       10.05      2.23 o
  -6  -2  12        9.74        8.95      1.20 o
  -5  -2  12        0.18        2.26      0.82 o
  -4  -2  12       62.49       58.37      2.15 o
  -3  -2  12        4.70        2.56      0.76 o
  -2  -2  12       49.23       43.53      1.83 o
  -1  -2  12      305.58      280.68      4.98 o
   0  -2  12     2159.03     2085.21     29.58 o
   1  -2  12       83.90       81.98      2.13 o
   2  -2  12       74.42       73.05      2.11 o
   3  -2  12       90.17       89.99      2.61 o
   4  -2  12        9.21       10.00      1.01 o
   5  -2  12       74.93       67.03      2.96 o
   6  -2  12      191.15      194.40      5.09 o
   7  -2  12        6.92        5.95      2.10 o
  -7  -1  12       33.10       32.02      3.44 o
  -6  -1  12        5.06        4.52      1.10 o
  -5  -1  12       19.33       21.52      1.59 o
  -4  -1  12       24.54       22.19      1.54 o
  -3  -1  12       28.08       26.78      1.65 o
  -2  -1  12      271.62      266.37      5.61 o
  -1  -1  12      264.14      256.01      4.65 o
   0  -1  12      232.68      225.68      4.27 o
   1  -1  12       78.72       68.97      1.76 o
   2  -1  12      131.79      144.61      3.08 o
   3  -1  12       24.51       20.27      1.20 o
   4  -1  12       16.18       14.75      1.04 o
   5  -1  12        3.67        3.38      1.14 o
   6  -1  12       25.92       25.60      3.75 o
   7  -1  12        9.01        7.18      1.86 o
  -7   0  12        0.56        0.46      1.76 o
  -6   0  12        0.02        0.64      0.94 o
  -5   0  12       49.10       47.40      2.19 o
  -4   0  12       33.19       24.91      1.69 o
  -3   0  12       23.39       21.85      1.58 o
  -2   0  12      351.14      328.90      5.67 o
  -1   0  12     4332.98     4161.04     57.59 o
   0   0  12      536.87      490.04      6.89 o
   1   0  12      346.21      325.60      4.55 o
   2   0  12       53.38       66.37      1.56 o
   3   0  12        0.02       -0.15      0.45 o
   4   0  12      135.87      137.80      3.33 o
   5   0  12      185.15      175.53      3.84 o
   6   0  12       74.96       78.80      2.57 o
   7   0  12        2.38        1.19      1.01 o
  -6   1  12        1.02        2.31      1.15 o
  -5   1  12        0.67        0.84      0.91 o
  -4   1  12       64.73       59.22      2.69 o
  -3   1  12       74.59       76.23      2.27 o
  -2   1  12      129.43      130.61      2.97 o
  -1   1  12        1.72        7.74      0.89 o
   0   1  12      327.29      295.69      4.56 o
   1   1  12       75.00       80.13      1.64 o
   2   1  12       95.03      103.93      2.14 o
   3   1  12       27.72       20.25      0.96 o
   4   1  12       48.69       51.11      1.79 o
   5   1  12       17.28       14.94      1.22 o
   6   1  12       35.15       35.74      2.52 o
   7   1  12       92.61      100.39      3.49 o
  -6   2  12       15.80       16.49      2.27 o
  -5   2  12        6.72        4.14      1.17 o
  -4   2  12       14.56       14.70      1.30 o
  -3   2  12      109.43      108.29      2.82 o
  -2   2  12     2982.63     2966.31     41.62 o
  -1   2  12     1102.27     1037.41     13.61 o
   0   2  12      109.12      102.73      2.02 o
   1   2  12        4.27        0.53      0.41 o
   2   2  12       13.40       12.03      0.79 o
   3   2  12       98.84       93.52      2.36 o
   4   2  12      196.58      206.78      4.08 o
   5   2  12      142.28      147.76      3.33 o
   6   2  12       34.83       36.11      3.12 o
   7   2  12        1.30        0.31      0.91 o
  -6   3  12        2.02        1.69      1.58 o
  -5   3  12       46.91       46.99      2.36 o
  -4   3  12        0.01       -1.05      1.05 o
  -3   3  12        0.81        2.92      1.49 o
  -2   3  12      112.56      114.44      2.90 o
  -1   3  12       86.83       88.98      2.06 o
   0   3  12        0.06        0.38      0.52 o
   1   3  12        8.33       13.73      0.87 o
   2   3  12       52.68       36.38      1.19 o
   3   3  12        2.97        2.47      0.63 o
   4   3  12      169.31      173.99      4.89 o
   5   3  12        1.64        3.15      0.95 o
   6   3  12      194.30      201.51      4.96 o
   7   3  12       69.37       62.03      3.48 o
  -6   4  12        2.14        4.98      2.28 o
  -5   4  12       22.66       25.39      3.07 o
  -4   4  12       40.87       40.13      2.17 o
  -3   4  12      940.53      966.81     14.95 o
  -2   4  12      518.03      494.25      9.21 o
  -1   4  12        5.06        4.88      1.31 o
   0   4  12        0.75        0.56      0.71 o
   1   4  12       33.25       35.26      1.38 o
   2   4  12        3.32        4.70      0.94 o
   3   4  12       52.17       57.07      1.85 o
   4   4  12       37.20       41.10      1.63 o
   5   4  12       48.76       47.95      2.14 o
   6   4  12        1.10        1.93      0.85 o
   7   4  12       29.63       31.24      2.41 o
  -5   5  12        2.57        2.71      3.25 o
  -4   5  12       73.40       79.45      5.73 o
  -3   5  12       51.78       48.53      4.15 o
  -2   5  12        3.25        1.76      1.11 o
  -1   5  12        7.31        8.42      1.43 o
   0   5  12       14.43       11.39      3.32 o
   1   5  12      213.98      192.82      3.30 o
   2   5  12        3.71        3.53      0.97 o
   3   5  12      104.11      112.72      2.72 o
   4   5  12        9.37       11.36      1.42 o
   5   5  12      132.03      147.48      3.94 o
   6   5  12       42.52       40.51      2.03 o
   7   5  12        0.34       -0.58      1.44 o
  -5   6  12       23.31       24.55      4.12 o
  -4   6  12      222.01      215.89      9.24 o
  -3   6  12       58.63       56.01      4.50 o
  -2   6  12       15.97       11.96      1.58 o
  -1   6  12        3.34        5.16      1.82 o
   0   6  12        0.99        1.41      0.94 o
   1   6  12       40.49       39.45      1.70 o
   2   6  12       45.68       39.28      1.68 o
   3   6  12        0.62        1.09      0.66 o
   4   6  12        4.57        4.46      0.93 o
   5   6  12        4.24        5.05      1.00 o
   6   6  12       16.88       18.38      1.55 o
   7   6  12       26.70       27.25      3.31 o
  -4   7  12        1.83        7.98      3.13 o
  -3   7  12        5.23        9.65      2.88 o
  -2   7  12       31.13       32.75      2.63 o
  -1   7  12        4.24        3.77      1.26 o
   0   7  12      223.52      203.81      8.01 o
   1   7  12        1.68        1.56      0.77 o
   2   7  12       28.96       32.61      1.81 o
   3   7  12        3.02        2.68      0.91 o
   4   7  12       56.10       59.42      2.39 o
   5   7  12       24.42       20.47      1.67 o
   6   7  12        2.71        5.01      1.21 o
  -3   8  12        4.38        4.00      2.69 o
  -2   8  12        1.55        1.97      2.01 o
  -1   8  12       22.10       18.04      2.71 o
   0   8  12        1.31        4.34      1.86 o
   1   8  12      142.27      128.07      4.52 o
   2   8  12        0.46        1.09      0.80 o
   3   8  12        0.83        1.77      0.93 o
   4   8  12       36.30       37.00      2.44 o
   5   8  12       13.89       17.37      2.72 o
   6   8  12       38.75       39.48      3.96 o
  -2   9  12        0.33       -0.19      1.97 o
  -1   9  12       71.64       66.97      4.58 o
   0   9  12        4.83        1.48      1.95 o
   1   9  12        8.11        8.84      2.37 o
   2   9  12        0.01        0.55      1.02 o
   3   9  12       11.80        9.40      1.36 o
   4   9  12        1.96        1.50      1.11 o
   5   9  12        1.13       -0.03      1.48 o
  -1  10  12        5.86        5.95      2.35 o
   0  10  12       77.78       72.29      4.84 o
   1  10  12        0.03       -0.33      2.07 o
   2  10  12        2.07        0.51      0.97 o
   3  10  12       34.19       32.79      3.87 o
   4  10  12        7.64        7.04      2.37 o
  -3  -9  13       40.36       38.06      3.80 o
  -2  -9  13        9.90       13.26      2.80 o
  -1  -9  13        1.28        2.93      1.96 o
   0  -9  13       16.41       18.49      3.25 o
   1  -9  13        0.66        3.22      1.65 o
   2  -9  13       64.85       78.66      5.65 o
  -4  -8  13        4.27        2.71      1.72 o
  -3  -8  13        6.64        6.69      2.00 o
  -2  -8  13        0.13        1.53      1.58 o
  -1  -8  13       42.95       43.81      3.71 o
   0  -8  13        3.80        2.70      1.51 o
   1  -8  13       28.67       21.68      2.32 o
   2  -8  13      163.20      178.70      8.27 o
   3  -8  13      317.64      339.09     12.83 o
  -5  -7  13       52.05       59.59      3.80 o
  -4  -7  13       10.76       10.12      2.19 o
  -3  -7  13       14.58       15.18      1.69 o
  -2  -7  13        0.39        0.11      1.04 o
  -1  -7  13       18.18       16.52      1.97 o
   0  -7  13        2.26        4.92      1.47 o
   1  -7  13       46.18       50.43      3.90 o
   2  -7  13       10.18       11.41      2.63 o
   3  -7  13       43.41       47.22      4.19 o
   4  -7  13        0.94        1.02      2.05 o
  -5  -6  13       59.46       61.37      3.86 o
  -4  -6  13        2.79        3.56      1.10 o
  -3  -6  13        2.87        4.64      1.36 o
  -2  -6  13       31.37       31.11      2.32 o
  -1  -6  13       13.49        8.13      1.47 o
   0  -6  13       85.86       81.29      3.65 o
   1  -6  13      301.95      315.38      6.92 o
   2  -6  13     1017.05     1068.62     32.20 o
   3  -6  13       47.14       48.46      3.95 o
   4  -6  13       16.00       13.03      2.62 o
  -6  -5  13       35.14       47.66      3.44 o
  -5  -5  13        0.31        1.95      1.45 o
  -4  -5  13        2.90        2.06      1.00 o
  -3  -5  13        0.04        2.37      0.95 o
  -2  -5  13        2.91        2.94      1.07 o
  -1  -5  13        9.98       11.15      1.53 o
   0  -5  13       24.79       26.93      2.19 o
   1  -5  13       86.82       80.74      2.87 o
   2  -5  13       29.11       31.12      3.30 o
   3  -5  13        5.95        7.84      2.09 o
   4  -5  13       17.37       18.97      2.08 o
   5  -5  13        0.44        0.78      2.92 o
   6  -5  13       29.08       23.65      4.10 o
  -6  -4  13       76.26       82.13      5.05 o
  -5  -4  13       61.88       69.88      2.46 o
  -4  -4  13        0.00        1.04      0.74 o
  -3  -4  13       21.47       18.70      1.41 o
  -2  -4  13       46.54       37.24      1.90 o
  -1  -4  13       98.84       95.26      4.17 o
   0  -4  13      310.03      317.93      6.55 o
   1  -4  13     2000.56     2086.08     34.36 o
   2  -4  13      166.63      170.88      7.09 o
   3  -4  13       33.01       35.90      2.28 o
   4  -4  13        0.18        0.52      1.30 o
   5  -4  13        0.82        2.28      2.91 o
   6  -4  13        9.07        5.31      3.46 o
  -6  -3  13       16.67       13.31      1.65 o
  -5  -3  13        0.42        1.42      0.80 o
  -4  -3  13        7.10        6.77      1.01 o
  -3  -3  13        8.30        8.99      1.11 o
  -2  -3  13       68.67       68.34      2.42 o
  -1  -3  13       19.53       19.36      1.72 o
   0  -3  13      189.17      183.52      4.30 o
   1  -3  13        0.59        3.93      0.96 o
   2  -3  13       58.52       56.28      2.59 o
   3  -3  13       51.98       56.31      2.76 o
   4  -3  13        4.68        2.97      1.43 o
   5  -3  13       51.53       50.40      4.57 o
   6  -3  13       20.59       23.72      3.96 o
  -6  -2  13      101.60      111.44      5.73 o
  -5  -2  13        6.14        4.81      1.01 o
  -4  -2  13       23.23       20.54      1.52 o
  -3  -2  13       25.52       20.86      1.53 o
  -2  -2  13       35.68       34.01      1.77 o
  -1  -2  13       78.62       78.45      2.23 o
   0  -2  13     2019.23     2022.60     28.84 o
   1  -2  13      493.82      481.77      7.62 o
   2  -2  13        2.45        1.48      1.09 o
   3  -2  13       35.07       33.68      1.73 o
   4  -2  13        0.00        0.50      0.92 o
   5  -2  13        2.93        2.79      1.23 o
   6  -2  13       15.45       13.69      1.79 o
   7  -2  13       29.96       37.78      4.73 o
  -6  -1  13       14.15       15.57      1.96 o
  -5  -1  13       38.25       34.49      1.99 o
  -4  -1  13        2.97        3.00      0.90 o
  -3  -1  13      163.24      154.75      3.94 o
  -2  -1  13        1.03        0.87      0.72 o
  -1  -1  13      232.17      219.07      4.23 o
   0  -1  13      128.21      128.05      3.01 o
   1  -1  13      109.12      111.87      2.13 o
   2  -1  13       18.50       15.63      1.45 o
   3  -1  13        1.11        3.32      0.90 o
   4  -1  13       33.94       28.81      1.55 o
   5  -1  13        3.06        2.93      1.50 o
   6  -1  13       57.15       58.23      3.38 o
   7  -1  13        8.60        8.39      2.03 o
  -6   0  13       16.21       13.96      1.96 o
  -5   0  13        3.43        3.86      1.03 o
  -4   0  13        0.29        0.89      0.79 o
  -3   0  13       26.63       27.60      1.75 o
  -2   0  13        0.09        2.75      0.75 o
  -1   0  13      559.47      580.64      9.24 o
   0   0  13      399.98      373.34      5.53 o
   1   0  13      215.51      192.39      3.38 o
   2   0  13       85.76       89.19      2.57 o
   3   0  13        1.31        2.10      0.59 o
   4   0  13        5.60        4.51      0.83 o
   5   0  13       42.01       37.36      1.87 o
   6   0  13       18.51       16.19      1.46 o
   7   0  13        0.27       -0.99      1.71 o
  -6   1  13       23.57       18.45      2.24 o
  -5   1  13        3.24        4.08      1.13 o
  -4   1  13       69.80       63.84      2.61 o
  -3   1  13       20.46       20.09      1.37 o
  -2   1  13      301.37      288.20      6.58 o
  -1   1  13      260.08      253.24      4.76 o
   0   1  13        1.28        2.53      0.63 o
   1   1  13        6.86        4.02      0.67 o
   2   1  13       32.86       23.98      1.13 o
   3   1  13       69.35       51.45      1.47 o
   4   1  13       25.27       25.20      1.47 o
   5   1  13       21.13       21.94      1.48 o
   6   1  13        4.80        4.97      1.06 o
   7   1  13        7.84        6.22      1.18 o
  -6   2  13        0.05       -0.32      1.32 o
  -5   2  13        0.60        0.09      1.01 o
  -4   2  13       15.22       16.96      1.42 o
  -3   2  13        0.55        3.44      0.91 o
  -2   2  13       11.13       13.74      1.22 o
  -1   2  13        0.62       -0.62      0.66 o
   0   2  13      492.18      444.94      6.50 o
   1   2  13        2.11        6.44      0.95 o
   2   2  13       22.76       16.18      0.94 o
   3   2  13       56.54       54.53      1.85 o
   4   2  13      153.54      136.74      3.15 o
   5   2  13        1.18        1.72      0.76 o
   6   2  13        2.72        1.31      0.92 o
   7   2  13       18.76       19.00      1.77 o
  -6   3  13        0.55        1.71      1.67 o
  -5   3  13        6.64        6.81      1.30 o
  -4   3  13        1.88        3.16      1.04 o
  -3   3  13      131.40      135.37      3.44 o
  -2   3  13       55.34       56.99      2.12 o
  -1   3  13        9.62        9.25      0.87 o
   0   3  13       54.78       52.38      2.32 o
   1   3  13       42.46       33.36      1.44 o
   2   3  13      170.40      132.41      2.52 o
   3   3  13        8.41       10.23      0.97 o
   4   3  13       29.54       27.75      1.51 o
   5   3  13        2.54        3.70      0.83 o
   6   3  13       10.40        9.58      1.29 o
   7   3  13        2.72        2.61      1.23 o
  -5   4  13        0.57        2.45      2.00 o
  -4   4  13        4.10        5.62      1.97 o
  -3   4  13        1.98        0.23      1.60 o
  -2   4  13      122.28      120.51      5.84 o
  -1   4  13      179.68      163.09      4.52 o
   0   4  13        5.03        1.61      1.02 o
   1   4  13      221.57      187.21      3.29 o
   2   4  13        1.25        2.69      0.70 o
   3   4  13      317.29      288.81      5.28 o
   4   4  13        5.01        5.31      0.85 o
   5   4  13       25.01       27.93      2.18 o
   6   4  13       34.68       39.57      2.33 o
   7   4  13        0.01        0.79      1.59 o
  -5   5  13        0.14       -3.00      3.05 o
  -4   5  13        2.14        3.66      2.94 o
  -3   5  13        9.23       11.95      2.80 o
  -2   5  13        4.31        3.04      1.22 o
  -1   5  13       21.12       21.43      2.56 o
   0   5  13        2.67        3.64      1.62 o
   1   5  13       53.87       44.57      1.44 o
   2   5  13       22.36       18.45      1.58 o
   3   5  13       80.73       76.37      2.26 o
   4   5  13       20.57       19.19      1.50 o
   5   5  13       38.18       40.74      2.09 o
   6   5  13        1.28        3.61      0.99 o
   7   5  13        0.75       -0.51      1.60 o
  -4   6  13        3.83        2.06      2.76 o
  -3   6  13       96.26       99.56      5.72 o
  -2   6  13       32.78       26.54      2.07 o
  -1   6  13        0.37        1.09      1.17 o
   0   6  13      200.07      178.21      4.74 o
   1   6  13       71.26       61.75      2.80 o
   2   6  13      145.42      135.47      3.22 o
   3   6  13        0.03       -0.16      0.64 o
   4   6  13       15.69       14.50      1.92 o
   5   6  13       25.29       23.39      1.77 o
   6   6  13        1.05        0.35      1.01 o
   7   6  13       18.33       17.33      2.87 o
  -4   7  13       12.90       15.85      3.40 o
  -3   7  13       14.35       12.89      3.16 o
  -2   7  13        3.42        3.33      1.50 o
  -1   7  13        5.66        4.65      1.38 o
   0   7  13        1.92        1.66      1.62 o
   1   7  13       24.98       23.06      2.11 o
   2   7  13       49.27       45.23      1.93 o
   3   7  13       72.61       66.33      2.25 o
   4   7  13       42.98       41.61      2.26 o
   5   7  13        1.42        0.30      0.85 o
   6   7  13        0.00        2.16      1.74 o
  -3   8  13        7.48       14.80      3.04 o
  -2   8  13        0.12        1.95      2.03 o
  -1   8  13       79.06       72.47      4.57 o
   0   8  13       74.42       68.41      4.49 o
   1   8  13       16.85       16.59      1.98 o
   2   8  13        0.31       -0.10      0.79 o
   3   8  13        5.94        6.09      1.18 o
   4   8  13        0.53        1.23      1.10 o
   5   8  13       12.71       11.96      2.52 o
   6   8  13       11.90       11.96      2.59 o
  -2   9  13       16.98       15.83      2.86 o
  -1   9  13       13.73       14.71      2.77 o
   0   9  13        4.49        7.60      2.35 o
   1   9  13       32.84       33.61      3.72 o
   2   9  13      126.09      128.01      3.48 o
   3   9  13       27.78       27.97      2.11 o
   4   9  13        1.60        1.53      1.66 o
   5   9  13        0.17        1.70      1.79 o
   0  10  13        1.29        4.63      2.41 o
   1  10  13        0.04       -0.55      2.03 o
   2  10  13        5.47        8.65      1.83 o
   3  10  13        1.09       -0.03      1.77 o
  -2  -9  14        1.00        0.18      1.98 o
  -1  -9  14       21.66       22.27      3.55 o
   0  -9  14        0.05       -0.50      2.02 o
   1  -9  14        6.74        9.32      3.86 o
  -3  -8  14       27.22       28.34      3.35 o
  -2  -8  14        5.63        2.65      1.86 o
  -1  -8  14        0.65        1.29      1.89 o
   0  -8  14        8.47        9.10      1.87 o
   1  -8  14       19.12       24.71      3.13 o
   2  -8  14       17.24       20.24      3.35 o
   3  -8  14      211.24      228.53      9.84 o
  -4  -7  14      121.76      128.78      6.16 o
  -3  -7  14       19.96       19.87      2.88 o
  -2  -7  14       31.99       33.06      2.80 o
  -1  -7  14        1.47        1.68      1.33 o
   0  -7  14       26.56       32.23      2.76 o
   1  -7  14        2.91        2.41      1.26 o
   2  -7  14       56.81       61.14      4.80 o
   3  -7  14       13.09       12.61      2.76 o
   4  -7  14        5.95        6.25      2.52 o
  -5  -6  14        2.40        1.53      1.56 o
  -4  -6  14       29.92       30.48      3.11 o
  -3  -6  14       29.04       24.35      5.02 o
  -2  -6  14        5.83        5.77      1.38 o
  -1  -6  14       11.00        9.64      1.86 o
   0  -6  14        4.55        2.20      1.33 o
   1  -6  14        0.14        0.81      1.06 o
   2  -6  14      166.55      175.79      7.89 o
   3  -6  14       83.46       85.15      5.16 o
   4  -6  14       32.56       31.39      3.59 o
  -5  -5  14       92.68       91.12      4.90 o
  -4  -5  14       23.42       22.66      2.39 o
  -3  -5  14       37.26       36.20      5.45 o
  -2  -5  14        3.26        1.31      1.11 o
  -1  -5  14       83.88       81.26      3.85 o
   0  -5  14        3.27        4.19      1.05 o
   1  -5  14       10.80       10.47      1.66 o
   2  -5  14      126.88      126.86      6.17 o
   3  -5  14       28.43       21.90      2.95 o
   4  -5  14        2.30        5.85      2.07 o
   5  -5  14        2.95        4.55      3.08 o
  -6  -4  14       39.78       46.32      2.83 o
  -5  -4  14        2.97        1.56      2.31 o
  -4  -4  14       40.71       40.57      2.31 o
  -3  -4  14       16.76       17.79      1.49 o
  -2  -4  14        0.02        0.33      0.80 o
  -1  -4  14        0.39        0.61      0.97 o
   0  -4  14       18.85       15.19      1.43 o
   1  -4  14       26.48       31.46      3.18 o
   2  -4  14       78.78       77.91      4.58 o
   3  -4  14      181.26      183.07      5.23 o
   4  -4  14       29.38       27.82      3.00 o
   5  -4  14        4.31        5.48      3.27 o
   6  -4  14        0.53        0.33      3.27 o
  -6  -3  14       29.63       28.95      2.34 o
  -5  -3  14        4.61        4.67      1.29 o
  -4  -3  14       21.24       18.38      1.51 o
  -3  -3  14        0.52        0.61      0.80 o
  -2  -3  14       81.10       72.31      2.61 o
  -1  -3  14       28.84       31.58      1.96 o
   0  -3  14        0.51        0.33      0.82 o
   1  -3  14      438.22      442.48      9.77 o
   2  -3  14       27.12       29.33      2.67 o
   3  -3  14        5.30        5.20      1.56 o
   4  -3  14       26.81       24.55      2.10 o
   5  -3  14        6.56        4.30      2.91 o
   6  -3  14        2.18        4.42      3.34 o
  -6  -2  14        3.23        3.06      1.34 o
  -5  -2  14       34.38       28.95      2.00 o
  -4  -2  14        4.21        6.20      1.07 o
  -3  -2  14        9.03        8.28      1.18 o
  -2  -2  14        0.13       -0.08      0.93 o
  -1  -2  14        9.76       11.20      1.05 o
   0  -2  14       29.00       30.46      1.70 o
   1  -2  14        0.02        0.22      0.81 o
   2  -2  14      450.65      424.88      9.59 o
   3  -2  14        5.77        7.76      1.18 o
   4  -2  14       35.45       35.66      1.85 o
   5  -2  14        4.71        4.41      2.34 o
   6  -2  14       16.32       16.38      2.40 o
  -6  -1  14       17.20       20.13      2.23 o
  -5  -1  14        0.59        0.61      0.93 o
  -4  -1  14        0.02        0.20      0.79 o
  -3  -1  14        3.64        3.00      0.95 o
  -2  -1  14       30.49       36.70      1.92 o
  -1  -1  14        1.80        2.22      0.76 o
   0  -1  14      400.50      390.66      6.78 o
   1  -1  14        1.14        1.66      0.60 o
   2  -1  14        7.37        6.03      1.24 o
   3  -1  14       78.61       64.46      2.73 o
   4  -1  14       25.63       22.79      1.66 o
   5  -1  14        0.01       -0.02      1.24 o
   6  -1  14       43.80       37.10      4.32 o
   7  -1  14        9.59        8.42      4.50 o
  -6   0  14       29.10       27.55      2.63 o
  -5   0  14        1.90        1.37      1.01 o
  -4   0  14        1.32        1.58      0.97 o
  -3   0  14        0.44        0.85      0.82 o
  -2   0  14       18.25       21.96      1.38 o
  -1   0  14       30.02       25.98      1.51 o
   0   0  14      143.38      152.79      2.50 o
   1   0  14      230.18      194.96      3.48 o
   2   0  14        8.39        5.29      1.17 o
   3   0  14      280.61      258.48      5.44 o
   4   0  14        1.46        2.68      1.22 o
   5   0  14       50.89       49.56      2.92 o
   6   0  14       19.81       18.98      2.29 o
   7   0  14        2.63        0.08      2.79 o
  -6   1  14        0.89        0.98      1.49 o
  -5   1  14       25.11       27.32      2.11 o
  -4   1  14        1.60        0.95      0.98 o
  -3   1  14        2.73        3.05      1.71 o
  -2   1  14       43.80       39.12      1.79 o
  -1   1  14       80.57       82.54      2.71 o
   0   1  14       22.12       24.30      1.20 o
   1   1  14        0.81       -0.42      0.77 o
   2   1  14       26.00       16.94      1.27 o
   3   1  14       22.62       19.16      1.17 o
   4   1  14       82.93       77.48      2.36 o
   5   1  14      151.84      150.41      3.60 o
   6   1  14       11.15       10.95      1.29 o
   7   1  14       55.52       49.25      3.42 o
  -6   2  14        7.88        6.57      1.98 o
  -5   2  14        2.06        1.32      1.18 o
  -4   2  14       11.14       11.95      1.36 o
  -3   2  14       23.55       25.18      1.64 o
  -2   2  14        2.04        4.85      0.93 o
  -1   2  14       74.79       75.91      2.36 o
   0   2  14        0.83       -0.32      0.68 o
   1   2  14        1.21        5.72      0.95 o
   2   2  14      587.67      528.93      9.63 o
   3   2  14       61.43       51.85      1.89 o
   4   2  14       83.82       83.60      2.43 o
   5   2  14        3.68        3.27      0.90 o
   6   2  14        9.19        6.89      1.12 o
   7   2  14        7.42        9.01      2.47 o
  -5   3  14        1.23       -0.68      1.07 o
  -4   3  14        5.78        5.41      1.17 o
  -3   3  14      112.59      105.31      3.03 o
  -2   3  14       26.69       24.20      1.59 o
  -1   3  14      102.22      100.14      3.15 o
   0   3  14       46.86       36.20      2.07 o
   1   3  14        0.00        2.79      0.82 o
   2   3  14       21.70       23.29      1.13 o
   3   3  14      213.84      197.71      4.05 o
   4   3  14      107.59      107.43      2.82 o
   5   3  14      137.31      135.71      3.34 o
   6   3  14       16.00       13.18      1.52 o
   7   3  14        5.50        6.20      2.23 o
  -5   4  14        1.08        2.42      2.09 o
  -4   4  14        3.64       -0.23      1.86 o
  -3   4  14        0.52        0.48      1.58 o
  -2   4  14        2.61        3.49      2.13 o
  -1   4  14        9.38       11.67      1.45 o
   0   4  14       37.66       42.32      2.28 o
   1   4  14      273.82      243.68      5.14 o
   2   4  14      164.61      139.72      3.21 o
   3   4  14       17.99       18.05      1.28 o
   4   4  14        2.05        1.77      0.77 o
   5   4  14        4.95        5.17      1.11 o
   6   4  14       32.53       32.90      2.13 o
   7   4  14       16.85       22.03      3.19 o
  -5   5  14       21.89       22.24      4.06 o
  -4   5  14       46.71       58.53      5.03 o
  -3   5  14       19.87       17.53      3.12 o
  -2   5  14       38.12       36.54      3.54 o
  -1   5  14       99.07      102.30      3.53 o
   0   5  14        3.75        3.36      1.17 o
   1   5  14      106.67      100.73      2.74 o
   2   5  14       70.75       65.71      2.15 o
   3   5  14       57.78       62.78      2.12 o
   4   5  14      251.85      261.13      5.10 o
   5   5  14        0.15        1.65      0.92 o
   6   5  14       25.55       22.19      1.79 o
   7   5  14        0.91       -0.21      1.73 o
  -4   6  14        5.41        5.79      3.02 o
  -3   6  14       22.45       24.54      3.62 o
  -2   6  14        1.63        3.73      1.78 o
  -1   6  14       21.76       22.20      1.96 o
   0   6  14       53.89       55.32      4.13 o
   1   6  14       51.16       41.93      2.58 o
   2   6  14        2.03        3.20      0.85 o
   3   6  14        3.69        2.51      0.81 o
   4   6  14       10.94       10.50      1.65 o
   5   6  14       53.75       50.79      2.36 o
   6   6  14       43.95       44.91      4.31 o
  -3   7  14        1.55        2.91      2.80 o
  -2   7  14       30.17       34.26      2.45 o
  -1   7  14        2.35        2.28      1.33 o
   0   7  14       50.65       48.26      3.63 o
   1   7  14        4.29        3.63      1.32 o
   2   7  14       60.04       67.61      2.38 o
   3   7  14      312.24      329.03      6.18 o
   4   7  14       16.56       18.44      1.68 o
   5   7  14       22.83       22.93      1.84 o
   6   7  14        3.23        2.11      1.81 o
  -2   8  14        7.41        9.38      2.39 o
  -1   8  14        9.99       11.01      2.45 o
   0   8  14        4.62        4.75      2.10 o
   1   8  14        5.17        4.76      1.44 o
   2   8  14       14.80       15.14      1.64 o
   3   8  14       17.36       17.07      1.46 o
   4   8  14       12.34       10.15      1.41 o
   5   8  14       49.87       52.94      4.37 o
  -1   9  14       18.92       12.58      2.86 o
   0   9  14        0.04        1.88      2.02 o
   1   9  14       39.65       45.38      3.27 o
   2   9  14      233.99      238.60      7.21 o
   3   9  14       61.30       59.03      2.71 o
   4   9  14       15.36       16.56      3.06 o
   1  10  14       20.14       22.13      3.42 o
   2  10  14        2.21        0.26      2.06 o
  -3  -8  15        1.11        1.03      1.89 o
  -2  -8  15       24.38       18.28      3.06 o
  -1  -8  15        5.95        6.53      2.35 o
   0  -8  15        5.29        1.65      2.37 o
   1  -8  15        3.71        4.26      3.94 o
   2  -8  15        1.27        3.12      2.46 o
  -4  -7  15       25.33       29.62      3.47 o
  -3  -7  15       56.62       53.52      4.30 o
  -2  -7  15        2.49        5.58      2.12 o
  -1  -7  15        2.36        0.35      1.31 o
   0  -7  15        8.43        8.49      3.43 o
   1  -7  15        7.45        9.07      1.62 o
   2  -7  15       86.79       94.26      5.99 o
   3  -7  15      137.73      137.25      7.12 o
  -4  -6  15        9.80       10.18      2.24 o
  -3  -6  15       19.38       19.00      2.02 o
  -2  -6  15        1.53        3.56      1.33 o
  -1  -6  15       23.29       25.41      2.40 o
   0  -6  15        1.08        1.12      1.27 o
   1  -6  15        0.21        1.32      1.29 o
   2  -6  15        0.00        6.32      2.35 o
   3  -6  15        0.55       -1.80      1.80 o
   4  -6  15       21.37       19.43      3.13 o
  -5  -5  15       79.91       90.93      5.15 o
  -4  -5  15      257.20      275.81     10.31 o
  -3  -5  15       11.45       12.75      1.68 o
  -2  -5  15       10.09        9.66      1.57 o
  -1  -5  15        0.34       -1.01      1.01 o
   0  -5  15       33.97       35.69      3.04 o
   1  -5  15       90.34       87.71      3.34 o
   2  -5  15      140.51      150.86      7.08 o
   3  -5  15        6.55        8.20      2.41 o
   4  -5  15       28.74       32.78      3.53 o
   5  -5  15       42.44       35.62      4.35 o
  -5  -4  15       14.72       17.64      2.01 o
  -4  -4  15       15.58       12.34      1.37 o
  -3  -4  15        6.29        3.67      1.01 o
  -2  -4  15       11.36       11.14      1.57 o
  -1  -4  15        5.06        2.42      1.14 o
   0  -4  15       11.43       12.86      1.46 o
   1  -4  15        0.14        1.23      1.00 o
   2  -4  15        8.96       13.37      2.54 o
   3  -4  15        0.11        2.80      1.79 o
   4  -4  15        0.97        1.94      3.55 o
   5  -4  15       74.84       77.46      5.68 o
  -5  -3  15      520.78      533.50     12.70 o
  -4  -3  15        7.90        7.28      1.23 o
  -3  -3  15       63.65       66.20      2.60 o
  -2  -3  15        6.72        2.88      1.04 o
  -1  -3  15       32.05       30.13      1.99 o
   0  -3  15       58.87       55.54      2.58 o
   1  -3  15        8.27       10.03      1.56 o
   2  -3  15        8.85        5.26      1.94 o
   3  -3  15        6.43        6.11      1.56 o
   4  -3  15       25.24       25.38      2.18 o
   5  -3  15        9.24       11.95      3.27 o
   6  -3  15       14.53        8.99      3.44 o
  -6  -2  15       25.68       24.83      3.20 o
  -5  -2  15        9.65        9.08      1.66 o
  -4  -2  15        7.75        7.30      1.21 o
  -3  -2  15        2.57        2.65      0.92 o
  -2  -2  15        4.92        3.64      1.09 o
  -1  -2  15       48.54       47.82      1.91 o
   0  -2  15       13.35       14.42      1.28 o
   1  -2  15        1.42        0.62      0.86 o
   2  -2  15      110.45      116.99      3.79 o
   3  -2  15        0.09        1.21      1.40 o
   4  -2  15      243.87      236.17      5.10 o
   5  -2  15        0.10        1.77      1.79 o
   6  -2  15       30.89       27.75      4.06 o
  -6  -1  15      545.37      572.91     15.09 o
  -5  -1  15        8.98        9.61      1.45 o
  -4  -1  15      124.36      126.77      4.65 o
  -3  -1  15        0.00        0.37      0.82 o
  -2  -1  15       20.65       22.24      1.72 o
  -1  -1  15       98.50       92.42      3.41 o
   0  -1  15       44.80       47.87      1.92 o
   1  -1  15      100.38      104.79      2.42 o
   2  -1  15        0.09        2.51      1.18 o
   3  -1  15       10.44       12.72      1.59 o
   4  -1  15        0.19       -0.77      1.93 o
   5  -1  15       51.20       50.14      4.37 o
   6  -1  15       72.37       73.65      3.92 o
  -6   0  15        1.68        2.18      1.96 o
  -5   0  15        1.49        1.82      1.10 o
  -4   0  15        5.12        5.11      1.20 o
  -3   0  15        2.25        1.47      0.94 o
  -2   0  15       13.83       10.83      1.11 o
  -1   0  15       13.33       14.77      1.44 o
   0   0  15      116.32      114.18      5.22 o
   1   0  15      256.00      253.89      5.45 o
   2   0  15       49.59       51.42      2.43 o
   3   0  15      245.15      229.11      5.87 o
   4   0  15       46.84       38.08      5.23 o
   5   0  15       39.95       39.32      2.91 o
   6   0  15        3.11        2.76      1.56 o
   7   0  15        9.85        7.48      3.25 o
  -5   1  15       35.73       35.21      2.38 o
  -4   1  15        9.32       10.71      1.80 o
  -3   1  15       52.84       55.74      2.25 o
  -2   1  15       76.16       75.28      2.40 o
  -1   1  15       27.48       26.80      1.61 o
   0   1  15      150.18      151.93      2.96 o
   1   1  15       19.26       18.05      1.59 o
   2   1  15       99.32       93.44      3.20 o
   3   1  15       60.87       51.79      1.99 o
   4   1  15       13.05       10.05      2.99 o
   5   1  15       69.65       72.92      3.50 o
   6   1  15      184.68      199.65      6.43 o
   7   1  15       49.58       40.67      4.49 o
  -5   2  15        2.51        1.72      1.35 o
  -4   2  15       22.39       25.30      1.82 o
  -3   2  15        5.63        5.99      1.07 o
  -2   2  15       21.33       18.41      1.43 o
  -1   2  15      287.15      286.33      9.89 o
   0   2  15       67.02       63.97      2.64 o
   1   2  15       50.77       48.46      2.33 o
   2   2  15       43.30       43.21      1.86 o
   3   2  15       56.10       43.97      2.50 o
   4   2  15        7.18        8.94      1.08 o
   5   2  15       10.00        8.91      1.16 o
   6   2  15       11.78       13.59      1.76 o
   7   2  15        6.53        1.51      5.12 o
  -5   3  15        0.05       -0.89      1.29 o
  -4   3  15       43.95       42.47      2.33 o
  -3   3  15        2.80        1.94      0.97 o
  -2   3  15        9.63        9.56      3.95 o
  -1   3  15       16.50       15.56      1.48 o
   0   3  15       15.98       17.14      1.70 o
   1   3  15       98.34       85.78      3.06 o
   2   3  15       56.29       40.86      2.33 o
   3   3  15       23.21       25.11      1.53 o
   4   3  15      120.64      133.40      3.30 o
   5   3  15      232.52      250.20      5.10 o
   6   3  15       75.75       76.00      2.60 o
   7   3  15       32.78       28.87      3.89 o
  -5   4  15       29.80       30.43      3.21 o
  -4   4  15       35.10       40.08      4.30 o
  -3   4  15       50.07       52.91      4.59 o
  -2   4  15      117.89      103.83      5.50 o
  -1   4  15        2.04        1.85      1.13 o
   0   4  15        0.05        1.15      1.41 o
   1   4  15        5.18        4.53      1.09 o
   2   4  15        5.50        3.02      1.17 o
   3   4  15        5.01        5.45      0.91 o
   4   4  15        3.60        4.16      1.31 o
   5   4  15       21.96       23.42      1.59 o
   6   4  15        0.03        0.53      0.94 o
   7   4  15        3.74        3.73      2.08 o
  -4   5  15        1.81        4.45      2.89 o
  -3   5  15       18.92       17.66      3.32 o
  -2   5  15        0.71        0.01      2.31 o
  -1   5  15        0.33       -0.68      1.14 o
   0   5  15      131.45      125.01      3.97 o
   1   5  15        2.06       -0.01      1.18 o
   2   5  15       34.97       36.79      2.52 o
   3   5  15      162.95      167.21      3.82 o
   4   5  15      247.07      260.22      5.21 o
   5   5  15       68.80       70.55      3.36 o
   6   5  15       16.37       20.57      3.14 o
  -4   6  15        7.31       13.37      3.24 o
  -3   6  15       29.37       26.15      3.67 o
  -2   6  15        0.43        3.22      2.53 o
  -1   6  15       10.55       12.82      3.63 o
   0   6  15        6.70        7.08      1.66 o
   1   6  15        2.38        1.63      1.15 o
   2   6  15        7.68        9.82      1.63 o
   3   6  15        5.27        4.58      0.93 o
   4   6  15        9.85        6.71      1.08 o
   5   6  15       24.40       27.40      2.06 o
   6   6  15        0.17        1.84      1.79 o
  -3   7  15        1.49        6.88      2.85 o
  -2   7  15        0.68        3.44      2.44 o
  -1   7  15      127.43      119.42      5.87 o
   0   7  15        0.00        0.48      1.77 o
   1   7  15        5.27        5.88      1.92 o
   2   7  15       71.78       73.33      5.29 o
   3   7  15      129.24      135.31      3.48 o
   4   7  15       58.13       57.61      2.66 o
   5   7  15        9.85       13.39      2.67 o
  -1   8  15        1.94        0.88      2.08 o
   0   8  15        4.59        3.85      2.16 o
   1   8  15        0.36       -0.37      1.61 o
   2   8  15        0.88        0.97      1.35 o
   3   8  15        1.96        1.62      0.98 o
   4   8  15       27.17       23.05      3.44 o
   5   8  15       17.32       19.88      3.28 o
  -1   9  15        0.30       -1.98      1.98 o
   0   9  15        0.11        0.56      2.00 o
   1   9  15       14.85       13.80      2.95 o
   2   9  15       16.19       14.55      2.99 o
   3   9  15       13.49       12.01      2.02 o
   4   9  15       12.66       11.13      2.67 o
  -1  -8  16       18.02       18.43      3.37 o
   0  -8  16        0.04       -0.69      2.22 o
   1  -8  16        4.53        5.52      2.70 o
  -3  -7  16      333.79      333.20     12.57 o
  -2  -7  16        0.00        0.90      1.83 o
  -1  -7  16       13.59       14.17      2.93 o
   0  -7  16        1.70        2.10      1.53 o
   1  -7  16       10.31       12.74      2.18 o
   2  -7  16       14.93       12.66      3.04 o
   3  -7  16        5.51        9.67      2.71 o
  -4  -6  16        2.40        3.92      2.05 o
  -3  -6  16        0.14        1.64      1.81 o
  -2  -6  16       32.17       34.45      3.12 o
  -1  -6  16       19.30       14.74      2.11 o
   0  -6  16       15.95       15.05      3.19 o
   1  -6  16        7.24        5.90      1.45 o
   2  -6  16        1.88        1.33      2.06 o
   3  -6  16        0.92        0.66      2.08 o
   4  -6  16       46.48       42.64      4.18 o
  -4  -5  16      321.04      343.41     12.54 o
  -3  -5  16       15.06        9.49      1.65 o
  -2  -5  16       18.73       19.39      3.62 o
  -1  -5  16        1.97        1.47      1.20 o
   0  -5  16        6.39        6.33      1.29 o
   1  -5  16       19.07       21.17      1.92 o
   2  -5  16       73.46       66.97      4.78 o
   3  -5  16        7.07        7.42      2.42 o
   4  -5  16       26.14       29.41      3.44 o
  -5  -4  16       35.61       44.06      2.97 o
  -4  -4  16        8.50       12.53      1.89 o
  -3  -4  16        7.88       12.97      1.47 o
  -2  -4  16       60.84       67.49      3.27 o
  -1  -4  16        6.77        8.87      1.60 o
   0  -4  16       10.97       11.37      2.07 o
   1  -4  16        0.56        0.68      1.01 o
   2  -4  16       20.92       24.71      3.22 o
   3  -4  16       93.74       93.06      5.27 o
   4  -4  16        0.54       -1.33      2.31 o
   5  -4  16       55.43       56.45      5.12 o
  -5  -3  16      139.30      157.52      7.32 o
  -4  -3  16       74.80       68.07      2.89 o
  -3  -3  16        1.59        1.31      0.94 o
  -2  -3  16        9.79        7.41      1.66 o
  -1  -3  16        7.91        8.17      1.31 o
   0  -3  16       49.74       55.13      2.54 o
   1  -3  16       78.36       77.23      2.92 o
   2  -3  16       55.23       53.65      3.91 o
   3  -3  16       18.16       14.88      1.88 o
   4  -3  16      142.91      146.74      4.74 o
   5  -3  16        9.97       10.05      3.44 o
   6  -3  16        4.12       -3.14      3.14 o
  -5  -2  16       77.09       93.17      4.11 o
  -4  -2  16        0.46        2.50      1.07 o
  -3  -2  16       23.61       24.79      1.89 o
  -2  -2  16        5.14       10.43      1.37 o
  -1  -2  16        4.46        6.19      1.47 o
   0  -2  16       12.91       13.27      1.31 o
   1  -2  16      162.02      165.89      4.77 o
   2  -2  16       27.08       27.45      2.01 o
   3  -2  16        0.87        0.59      2.81 o
   4  -2  16       20.05       19.48      1.95 o
   5  -2  16       40.17       38.56      4.27 o
   6  -2  16        0.60        2.22      3.13 o
  -5  -1  16       59.15       56.60      3.25 o
  -4  -1  16       32.73       36.37      2.32 o
  -3  -1  16        0.54        0.37      0.93 o
  -2  -1  16       14.39       13.30      1.49 o
  -1  -1  16       15.46       18.37      1.84 o
   0  -1  16        7.45        6.10      1.61 o
   1  -1  16       22.42       27.61      2.38 o
   2  -1  16        2.64        5.27      1.09 o
   3  -1  16      210.80      199.34      7.31 o
   4  -1  16       24.82       20.61      3.03 o
   5  -1  16       37.09       36.62      4.02 o
   6  -1  16       37.62       40.54      3.15 o
  -5   0  16        6.16       10.94      1.98 o
  -4   0  16        3.26        3.08      1.11 o
  -3   0  16       21.98       27.53      3.13 o
  -2   0  16       34.00       37.59      1.87 o
  -1   0  16       48.97       50.07      2.04 o
   0   0  16      128.92      121.47      3.13 o
   1   0  16       10.79        8.78      1.37 o
   2   0  16       63.78       59.19      3.84 o
   3   0  16        0.35        0.72      1.10 o
   4   0  16       22.90       18.79      2.89 o
   5   0  16       13.77       14.65      2.07 o
   6   0  16        0.51       -0.85      1.65 o
  -5   1  16       53.26       51.78      3.45 o
  -4   1  16       26.03       33.70      2.36 o
  -3   1  16        2.77        1.89      1.10 o
  -2   1  16        5.82        6.04      1.37 o
  -1   1  16        8.17        3.96      0.95 o
   0   1  16       10.41        7.74      1.58 o
   1   1  16        8.41       11.99      1.47 o
   2   1  16      135.45      118.00      3.79 o
   3   1  16        0.25        1.28      1.07 o
   4   1  16       54.10       54.04      4.00 o
   5   1  16       45.51       51.59      3.05 o
   6   1  16       69.40       74.45      3.81 o
  -5   2  16        1.99        1.47      1.55 o
  -4   2  16        9.80       11.22      1.50 o
  -3   2  16       99.42      101.55      5.56 o
  -2   2  16        0.56        1.31      0.93 o
  -1   2  16        8.35       10.52      1.82 o
   0   2  16        8.63        9.41      1.37 o
   1   2  16      201.66      180.96      4.97 o
   2   2  16       10.68        9.11      1.35 o
   3   2  16        8.57        8.08      2.01 o
   4   2  16        2.16        3.33      3.71 o
   5   2  16        6.47        5.07      1.62 o
   6   2  16        3.64        2.48      1.56 o
  -5   3  16       30.28       37.08      3.01 o
  -4   3  16       75.25       85.80      3.51 o
  -3   3  16        2.42        0.47      1.94 o
  -2   3  16       46.46       47.05      3.29 o
  -1   3  16       12.21       20.01      2.88 o
   0   3  16        3.36        4.07      1.25 o
   1   3  16       95.68       90.25      3.21 o
   2   3  16       39.79       41.79      2.77 o
   3   3  16        0.68       -0.12      1.00 o
   4   3  16        9.63       10.88      1.37 o
   5   3  16       61.15       63.98      2.40 o
   6   3  16        6.23        4.19      1.12 o
  -4   4  16       41.49       38.82      4.44 o
  -3   4  16       43.53       42.01      4.26 o
  -2   4  16        0.11        0.60      2.16 o
  -1   4  16        4.21        3.95      1.27 o
   0   4  16      102.51      100.14      3.49 o
   1   4  16       23.80       19.60      3.63 o
   2   4  16       34.66       34.03      2.37 o
   3   4  16        0.50        1.24      1.11 o
   4   4  16        1.17       -0.56      0.79 o
   5   4  16       26.85       32.07      1.89 o
   6   4  16       31.62       29.73      3.74 o
  -4   5  16        3.57        7.02      3.05 o
  -3   5  16       39.14       42.97      4.33 o
  -2   5  16        0.13        1.50      2.47 o
  -1   5  16       12.74       12.41      2.15 o
   0   5  16       21.69       26.54      2.02 o
   1   5  16       31.92       35.84      3.11 o
   2   5  16       19.49       19.60      2.04 o
   3   5  16       18.92       19.09      2.01 o
   4   5  16       11.18       14.49      1.78 o
   5   5  16        6.06        6.29      1.12 o
   6   5  16        2.94        3.43      2.16 o
  -3   6  16        0.01       -1.43      2.58 o
  -2   6  16       13.36       11.22      3.09 o
  -1   6  16       18.96       18.72      1.96 o
   0   6  16        2.37        1.48      1.45 o
   1   6  16       39.65       41.62      3.53 o
   2   6  16        0.05        2.15      1.27 o
   3   6  16        0.13       -1.07      1.11 o
   4   6  16       60.65       63.99      2.79 o
   5   6  16        8.35        8.50      3.10 o
   6   6  16       15.71       20.88      3.38 o
  -2   7  16        8.87       10.43      2.96 o
  -1   7  16        2.83        2.60      2.10 o
   0   7  16       30.69       24.97      3.18 o
   1   7  16       18.79       20.21      2.86 o
   2   7  16       46.97       47.36      3.06 o
   3   7  16        2.19        2.38      1.80 o
   4   7  16        0.01        0.08      0.88 o
   5   7  16       11.75       16.91      3.17 o
  -1   8  16        0.00       -1.01      2.09 o
   0   8  16       16.38       19.15      3.01 o
   1   8  16        1.78        0.23      2.00 o
   2   8  16        1.16        2.27      1.44 o
   3   8  16       28.72       30.98      5.11 o
   4   8  16        0.33       -0.08      1.35 o
   1   9  16       29.78       28.81      3.69 o
   2   9  16        2.09        1.25      2.22 o
   3   9  16        0.91        0.98      2.32 o
  -2  -7  17       59.18       60.48      4.92 o
  -1  -7  17        8.51       10.28      2.86 o
   0  -7  17        0.02        0.64      2.04 o
   1  -7  17        6.92        7.70      2.90 o
   2  -7  17        5.55       14.22      3.17 o
  -3  -6  17      135.27      140.47      7.23 o
  -2  -6  17       14.61        9.87      2.42 o
  -1  -6  17        0.01       -0.92      1.26 o
   0  -6  17        0.43        0.99      1.54 o
   1  -6  17       23.94       30.50      3.85 o
   2  -6  17        5.67        7.26      2.55 o
   3  -6  17       20.54       23.98      3.46 o
  -4  -5  17        0.00        3.26      1.98 o
  -3  -5  17       70.91       54.87      4.36 o
  -2  -5  17       19.85       25.32      2.50 o
  -1  -5  17        0.26        2.07      1.59 o
   0  -5  17       14.28       13.68      1.68 o
   1  -5  17        1.28        5.59      2.44 o
   2  -5  17        2.54        1.81      2.15 o
   3  -5  17        4.87        8.24      2.58 o
   4  -5  17        7.53        5.04      2.27 o
  -4  -4  17      200.67      217.27      6.79 o
  -3  -4  17        4.93        3.66      1.18 o
  -2  -4  17       29.17       27.74      2.46 o
  -1  -4  17        2.45        5.05      1.53 o
   0  -4  17       45.76       54.14      2.93 o
   1  -4  17       10.30       11.75      2.65 o
   2  -4  17       40.46       42.23      4.06 o
   3  -4  17       16.61       19.92      3.02 o
   4  -4  17       22.83       17.02      2.72 o
   5  -4  17        0.00       -3.00      3.00 o
  -5  -3  17       23.90       22.81      3.34 o
  -4  -3  17       16.54       15.43      2.08 o
  -3  -3  17       23.62       24.80      2.03 o
  -2  -3  17        9.99       14.57      1.65 o
  -1  -3  17       41.54       42.95      2.12 o
   0  -3  17       23.28       20.33      1.77 o
   1  -3  17        7.31        7.51      2.19 o
   2  -3  17        7.41       11.50      2.41 o
   3  -3  17       50.62       54.09      4.13 o
   4  -3  17        3.52        2.11      1.73 o
   5  -3  17        0.55       -3.02      3.10 o
  -5  -2  17       87.65       80.18      3.95 o
  -4  -2  17        3.26        2.42      1.37 o
  -3  -2  17       34.44       33.20      4.67 o
  -2  -2  17        4.57        4.51      1.18 o
  -1  -2  17      119.84      121.52      3.60 o
   0  -2  17       28.45       30.79      1.86 o
   1  -2  17        0.22        1.92      1.78 o
   2  -2  17       23.78       17.62      2.66 o
   3  -2  17       66.01       61.26      3.11 o
   4  -2  17        0.92        1.30      1.67 o
   5  -2  17        2.91        0.85      2.92 o
  -5  -1  17        1.98        3.09      2.36 o
  -4  -1  17        0.00       -0.01      1.04 o
  -3  -1  17       17.60       25.41      2.03 o
  -2  -1  17      166.46      171.90      4.03 o
  -1  -1  17       62.72       67.66      2.40 o
   0  -1  17      154.37      142.96      3.58 o
   1  -1  17       31.52       30.69      3.14 o
   2  -1  17       29.77       27.49      4.52 o
   3  -1  17       10.21        9.35      1.37 o
   4  -1  17       25.76       26.04      3.41 o
   5  -1  17        8.86       10.75      2.20 o
   6  -1  17       13.03       12.91      5.15 o
  -5   0  17        1.90        0.40      1.55 o
  -4   0  17        9.42        5.93      1.34 o
  -3   0  17        5.31        6.35      1.35 o
  -2   0  17       98.24      101.44      3.00 o
  -1   0  17      136.08      142.10      3.75 o
   0   0  17       42.53       39.18      2.86 o
   1   0  17        5.88        9.42      1.16 o
   2   0  17       44.32       40.38      2.40 o
   3   0  17        0.63        0.17      1.20 o
   4   0  17        7.23        9.59      2.59 o
   5   0  17       20.47       15.41      3.14 o
   6   0  17       14.92       14.48      2.35 o
  -5   1  17       21.10       19.52      2.58 o
  -4   1  17        0.47        1.67      1.14 o
  -3   1  17      207.38      218.15      4.82 o
  -2   1  17        4.44        5.68      1.11 o
  -1   1  17      362.21      362.12      6.77 o
   0   1  17        0.09        2.90      1.84 o
   1   1  17        9.14        7.41      2.05 o
   2   1  17       23.40       16.86      1.69 o
   3   1  17       57.00       57.75      3.11 o
   4   1  17       67.82       71.95      4.63 o
   5   1  17       61.38       59.82      5.74 o
   6   1  17       10.29        8.88      2.05 o
  -4   2  17       30.84       35.42      2.75 o
  -3   2  17        1.11        1.54      1.00 o
  -2   2  17      135.37      130.69      5.05 o
  -1   2  17       49.45       47.82      3.90 o
   0   2  17       70.15       78.93      2.94 o
   1   2  17        0.18        0.29      1.15 o
   2   2  17        2.96        4.54      1.28 o
   3   2  17       42.19       49.15      3.62 o
   4   2  17       35.43       36.21      5.13 o
   5   2  17       77.42       83.60      3.92 o
   6   2  17       26.33       26.81      2.70 o
  -4   3  17       55.38       69.88      4.14 o
  -3   3  17        4.86        4.24      1.94 o
  -2   3  17      224.49      232.37      9.31 o
  -1   3  17       28.87       27.62      3.28 o
   0   3  17        7.72        5.42      1.33 o
   1   3  17       63.34       50.31      2.62 o
   2   3  17       26.72       23.76      3.14 o
   3   3  17       55.71       56.74      3.02 o
   4   3  17      109.09       97.01      7.01 o
   5   3  17        1.77        1.39      1.89 o
   6   3  17        6.09        2.72      2.49 o
  -4   4  17       22.25       16.51      3.63 o
  -3   4  17       17.79       18.86      3.40 o
  -2   4  17       63.73       62.45      4.75 o
  -1   4  17       72.88       80.57      4.92 o
   0   4  17        7.04        6.60      2.59 o
   1   4  17       34.47       32.96      2.17 o
   2   4  17       25.08       22.33      2.78 o
   3   4  17       14.22       18.20      2.05 o
   4   4  17      116.39      124.58      4.67 o
   5   4  17       16.83       14.46      1.63 o
   6   4  17       15.18       12.76      2.08 o
  -3   5  17       83.62       81.60      5.51 o
  -2   5  17       36.81       49.20      4.40 o
  -1   5  17        0.03        1.54      1.39 o
   0   5  17       84.54       73.76      3.09 o
   1   5  17       23.67       19.80      2.70 o
   2   5  17        7.13        5.20      1.94 o
   3   5  17       41.21       39.53      2.98 o
   4   5  17        1.49        0.80      1.33 o
   5   5  17        0.64       -0.57      1.02 o
   6   5  17        4.61        7.55      2.50 o
  -3   6  17       82.58       91.56      5.80 o
  -2   6  17       74.89       91.35      5.63 o
  -1   6  17        1.98        0.34      1.46 o
   0   6  17       17.27       12.21      2.50 o
   1   6  17        2.17        3.72      2.07 o
   2   6  17        8.18        9.49      1.71 o
   3   6  17      132.37      133.64      4.94 o
   4   6  17        0.17       -0.47      1.67 o
   5   6  17       32.04       32.54      2.82 o
  -2   7  17        0.92        3.01      2.68 o
  -1   7  17       27.76       21.90      3.04 o
   0   7  17       10.96        8.01      2.45 o
   1   7  17        0.02        1.01      1.97 o
   2   7  17        3.27        3.74      1.52 o
   3   7  17       14.34       13.32      2.08 o
   4   7  17        2.19        0.73      1.35 o
   0   8  17        0.10        0.87      2.34 o
   1   8  17        0.85       -0.01      2.07 o
   2   8  17      121.05      117.16      4.78 o
   3   8  17        0.01        0.95      2.28 o
  -1  -7  18        5.41        4.86      2.59 o
   0  -7  18        0.20        5.41      2.57 o
  -2  -6  18        4.68        1.29      2.10 o
  -1  -6  18       14.95       15.43      3.28 o
   0  -6  18        2.02        3.01      1.76 o
   1  -6  18       34.93       40.28      4.27 o
   2  -6  18        2.51        3.32      2.44 o
  -3  -5  18        0.00        0.31      1.76 o
  -2  -5  18       22.36       19.21      3.20 o
  -1  -5  18        1.18        0.91      1.50 o
   0  -5  18       51.92       55.83      5.66 o
   1  -5  18       75.56       81.53      5.44 o
   2  -5  18      104.11      109.64      6.23 o
   3  -5  18       10.72        7.30      2.57 o
  -4  -4  18        8.21       10.78      1.96 o
  -3  -4  18       12.63       10.71      2.46 o
  -2  -4  18        2.13        0.98      1.34 o
  -1  -4  18       12.55       17.20      2.24 o
   0  -4  18       41.69       39.20      2.51 o
   1  -4  18        1.33        3.29      2.22 o
   2  -4  18       80.32       85.20      5.42 o
   3  -4  18        2.29        3.05      2.29 o
   4  -4  18        0.00        1.14      2.04 o
  -4  -3  18        1.39       -0.65      1.32 o
  -3  -3  18       67.74       66.50      2.97 o
  -2  -3  18        0.17        0.10      1.06 o
  -1  -3  18      106.09      113.79      3.38 o
   0  -3  18       27.90       29.16      2.17 o
   1  -3  18      324.48      351.63     12.68 o
   2  -3  18        0.43       -0.76      1.75 o
   3  -3  18        1.12        1.63      2.07 o
   4  -3  18       20.21       18.75      2.17 o
   5  -3  18       19.98       17.77      3.94 o
  -4  -2  18        0.06        1.06      1.49 o
  -3  -2  18       23.16       23.14      2.02 o
  -2  -2  18      137.11      152.68      4.60 o
  -1  -2  18        0.61        1.40      0.98 o
   0  -2  18        4.00        3.47      1.09 o
   1  -2  18      208.96      211.88      8.70 o
   2  -2  18       66.87       63.87      4.39 o
   3  -2  18        3.54        2.14      1.53 o
   4  -2  18        8.78        7.32      1.67 o
   5  -2  18        2.29        3.85      3.29 o
  -4  -1  18       52.26       47.97      3.45 o
  -3  -1  18       14.68       12.96      1.69 o
  -2  -1  18       46.71       52.47      2.96 o
  -1  -1  18        7.58        8.04      1.84 o
   0  -1  18      281.66      292.20      8.29 o
   1  -1  18       38.26       41.06      3.57 o
   2  -1  18        1.00        1.33      1.35 o
   3  -1  18       13.33       13.29      2.96 o
   4  -1  18        7.53        8.35      2.05 o
   5  -1  18       22.71       23.53      3.55 o
  -4   0  18        8.04        8.16      2.86 o
  -3   0  18      186.35      197.03      5.48 o
  -2   0  18       62.59       61.47      3.67 o
  -1   0  18        6.13        3.99      1.07 o
   0   0  18      209.23      219.28      9.32 o
   1   0  18      111.78      113.16      5.54 o
   2   0  18       10.61        9.71      2.57 o
   3   0  18       27.77       20.45      4.99 o
   4   0  18       14.15       14.16      2.99 o
   5   0  18       14.58       11.14      3.04 o
   6   0  18      122.50      113.81      6.74 o
  -4   1  18        6.35        3.84      1.71 o
  -3   1  18        0.18        0.89      1.02 o
  -2   1  18       16.40       16.74      1.54 o
  -1   1  18       55.48       61.48      3.64 o
   0   1  18       61.77       69.56      4.38 o
   1   1  18        2.56        2.47      1.27 o
   2   1  18       37.41       35.22      2.31 o
   3   1  18        0.04        1.65      2.22 o
   4   1  18        0.07       -1.97      2.09 o
   5   1  18        0.19        0.53      2.45 o
   6   1  18        7.87        2.80      2.83 o
  -4   2  18       87.20       92.37      4.27 o
  -3   2  18       78.75       85.88     11.57 o
  -2   2  18       61.44       67.53      3.75 o
  -1   2  18      209.34      202.23      8.32 o
   0   2  18       88.25      101.66      5.35 o
   1   2  18        0.06        0.79      1.22 o
   2   2  18       26.83       21.44      1.98 o
   3   2  18        0.52        1.54      2.03 o
   4   2  18        0.08       -2.07      2.07 o
   5   2  18       88.63       93.86      4.55 o
   6   2  18        8.52        7.95      3.16 o
  -4   3  18        3.88        4.56      2.17 o
  -3   3  18        0.16        6.46      2.90 o
  -2   3  18        3.42        3.11      2.66 o
  -1   3  18       35.35       39.05      3.86 o
   0   3  18        2.60        3.80      1.91 o
   1   3  18       47.15       43.87      2.48 o
   2   3  18        0.16        0.79      1.43 o
   3   3  18       18.26       16.02      2.75 o
   4   3  18       17.85       22.96      2.40 o
   5   3  18       19.01       16.18      2.24 o
   6   3  18        3.06        4.26      2.65 o
  -3   4  18       41.31       37.54      4.34 o
  -2   4  18      130.43      135.69      6.87 o
  -1   4  18       81.41       92.13      5.43 o
   0   4  18        1.79        2.75      1.38 o
   1   4  18        0.21        0.86      2.16 o
   2   4  18        5.15        4.44      2.08 o
   3   4  18        1.45        0.14      1.91 o
   4   4  18       47.90       55.36      3.27 o
   5   4  18       22.77       20.76      2.45 o
  -3   5  18        0.00        4.61      2.83 o
  -2   5  18       28.27       31.58      3.95 o
  -1   5  18        9.79       10.31      2.70 o
   0   5  18       15.20       17.71      1.92 o
   1   5  18        0.61        0.55      1.94 o
   2   5  18       32.92       37.57      3.69 o
   3   5  18       22.72       23.59      2.40 o
   4   5  18       22.95       19.06      2.34 o
   5   5  18        1.08        0.79      2.33 o
  -2   6  18       28.09       29.89      3.86 o
  -1   6  18        3.33        6.55      2.45 o
   0   6  18        0.11       -1.79      1.79 o
   1   6  18        9.87        4.91      2.22 o
   2   6  18        2.72        3.33      2.20 o
   3   6  18       12.59        9.16      3.05 o
   4   6  18        8.70        5.20      2.54 o
   5   6  18        3.88        5.78      2.63 o
   0   7  18        7.64        7.18      2.43 o
   1   7  18       59.70       61.05      4.64 o
   2   7  18       14.42       15.48      2.90 o
   3   7  18        0.37       -0.06      1.43 o
   4   7  18        9.84        6.28      2.62 o
   1   8  18        0.01        2.24      2.31 o
   2   8  18        3.02        0.31      2.33 o
  -1  -6  19       53.63       47.21      5.10 o
   0  -6  19       98.72      115.50      4.95 o
   1  -6  19        3.55        9.03      2.85 o
  -2  -5  19       26.62       22.65      3.59 o
  -1  -5  19       13.57       19.04      3.49 o
   0  -5  19       20.33       23.09      2.61 o
   1  -5  19       16.13       18.06      3.23 o
   2  -5  19       17.56       22.14      3.42 o
   3  -5  19       10.94       17.69      3.20 o
  -3  -4  19       14.24       18.15      3.12 o
  -2  -4  19       27.50       22.79      3.48 o
  -1  -4  19      201.00      212.75      7.10 o
   0  -4  19       52.43       54.13      2.97 o
   1  -4  19       14.25       16.22      3.05 o
   2  -4  19       74.92       81.17      5.33 o
   3  -4  19       69.43       65.70      4.86 o
  -3  -3  19        7.84        2.43      1.82 o
  -2  -3  19        6.12        4.76      1.36 o
  -1  -3  19        1.42        1.38      1.09 o
   0  -3  19       53.31       60.35      3.87 o
   1  -3  19        1.79        3.34      2.33 o
   2  -3  19       46.52       52.52      4.29 o
   3  -3  19       33.41       41.93      4.12 o
   4  -3  19        2.95        4.14      2.14 o
  -4  -2  19        7.88        6.29      1.85 o
  -3  -2  19        0.63        0.90      1.48 o
  -2  -2  19      107.68      109.95      3.96 o
  -1  -2  19      102.49       97.49      4.03 o
   0  -2  19       40.24       40.12      3.93 o
   1  -2  19       25.33       27.64      3.43 o
   2  -2  19       69.81       76.51      4.94 o
   3  -2  19        2.72        3.04      2.08 o
   4  -2  19        1.39       -2.50      2.77 o
   5  -2  19        3.02       -1.62      3.17 o
  -4  -1  19        0.18        2.13      1.51 o
  -3  -1  19       15.37       16.27      2.12 o
  -2  -1  19        1.69        4.05      1.16 o
  -1  -1  19       10.10       10.27      1.41 o
   0  -1  19       29.67       29.17      3.85 o
   1  -1  19       36.07       34.92      3.69 o
   2  -1  19       83.93       95.30      5.34 o
   3  -1  19       26.73       29.40      2.40 o
   4  -1  19        1.32        1.41      3.07 o
   5  -1  19       29.07       29.38      2.83 o
  -4   0  19        0.38       -1.40      1.40 o
  -3   0  19       15.76       13.28      2.26 o
  -2   0  19       24.07       19.98      1.77 o
  -1   0  19       38.79       37.58      3.14 o
   0   0  19        8.94        9.18      2.54 o
   1   0  19       53.78       55.75      4.14 o
   2   0  19        3.94        7.17      2.23 o
   3   0  19        0.24        1.54      1.87 o
   4   0  19        3.74        3.65      2.78 o
   5   0  19        2.06        2.34      2.72 o
  -4   1  19       15.45       15.07      2.40 o
  -3   1  19        2.24        1.15      1.12 o
  -2   1  19        0.85        2.63      1.79 o
  -1   1  19        5.70        7.17      2.60 o
   0   1  19       34.91       35.89      3.65 o
   1   1  19       64.68       81.60      4.82 o
   2   1  19       23.32       26.93      2.15 o
   3   1  19        1.07       -1.99      1.99 o
   4   1  19       47.87       49.66      4.46 o
   5   1  19        9.54        5.82      2.81 o
  -3   2  19        0.54        0.18      1.85 o
  -2   2  19        0.59        1.55      2.41 o
  -1   2  19        0.85        1.71      2.45 o
   0   2  19       40.10       44.15      3.86 o
   1   2  19       41.27       42.87      5.13 o
   2   2  19        0.22        1.29      1.37 o
   3   2  19       20.17       18.16      3.01 o
   4   2  19        3.48        0.72      2.32 o
   5   2  19        7.05        6.08      2.76 o
  -3   3  19        0.01        4.18      2.87 o
  -2   3  19        0.51        0.67      2.55 o
  -1   3  19       60.85       68.93      4.90 o
   0   3  19       59.20       67.52      4.49 o
   1   3  19        1.18        3.36      1.45 o
   2   3  19        0.06        0.30      2.00 o
   3   3  19       33.22       34.56      3.65 o
   4   3  19        2.71        1.05      2.09 o
   5   3  19        5.40        7.22      2.30 o
  -3   4  19        5.95        6.10      2.91 o
  -2   4  19       23.56       28.49      3.78 o
  -1   4  19        1.37        2.55      2.48 o
   0   4  19      105.31      108.17      3.84 o
   1   4  19       11.67       13.61      1.78 o
   2   4  19       42.83       46.54      3.89 o
   3   4  19       25.67       24.54      3.28 o
   4   4  19       15.37       16.29      2.47 o
   5   4  19        0.73       -1.18      2.30 o
  -2   5  19       42.07       40.07      4.25 o
  -1   5  19       42.89       47.56      4.21 o
   0   5  19        0.01       -0.37      1.50 o
   1   5  19        0.62        0.59      2.03 o
   2   5  19       22.02       20.30      3.05 o
   3   5  19        2.62       -0.11      2.00 o
   4   5  19       34.70       34.00      3.07 o
  -1   6  19       50.55       56.72      4.39 o
   0   6  19       35.13       35.27      3.56 o
   1   6  19       97.04      104.39      5.73 o
   2   6  19       93.53       93.82      5.51 o
   3   6  19       26.48       31.23      3.72 o
   4   6  19        5.57        2.49      2.38 o
   0   7  19        0.66       -1.20      2.10 o
   1   7  19        0.01        3.77      2.32 o
   2   7  19        8.85        1.21      2.22 o
   3   7  19       19.42       17.24      3.15 o
  -1  -5  20        1.18       -0.20      2.07 o
   0  -5  20        0.12        7.36      2.80 o
   1  -5  20       11.40       14.11      3.17 o
  -2  -4  20        0.02        0.11      2.08 o
  -1  -4  20        0.05        1.71      2.12 o
   0  -4  20        9.78       11.83      2.91 o
   1  -4  20        0.01        0.41      2.35 o
   2  -4  20       12.22       14.43      3.07 o
   3  -4  20       26.52       29.76      3.74 o
  -3  -3  20        4.56        3.51      1.79 o
  -2  -3  20        0.16        0.14      1.51 o
  -1  -3  20        0.18        1.37      1.58 o
   0  -3  20        1.73        4.73      2.38 o
   1  -3  20        4.60        6.47      2.64 o
   2  -3  20       71.33       76.50      5.18 o
   3  -3  20       15.53       20.81      3.26 o
  -3  -2  20       13.67       16.49      2.44 o
  -2  -2  20        2.61        0.97      1.26 o
  -1  -2  20        5.76        8.80      1.50 o
   0  -2  20        5.05        8.10      3.33 o
   1  -2  20        5.94        5.61      2.43 o
   2  -2  20       19.47       19.31      3.13 o
   3  -2  20       62.82       69.46      4.80 o
  -3  -1  20        0.34       -0.25      1.56 o
  -2  -1  20        6.09        4.78      1.60 o
  -1  -1  20        3.09        4.69      1.85 o
   0  -1  20       57.59       60.74      4.74 o
   1  -1  20      138.02      138.25      6.81 o
   2  -1  20        0.00       -0.48      2.00 o
   3  -1  20       18.07       20.52      2.95 o
   4  -1  20        1.05       -0.47      2.96 o
  -3   0  20        0.24        0.56      1.34 o
  -2   0  20       10.97        9.62      1.71 o
  -1   0  20       38.41       48.18      3.51 o
   0   0  20        6.86        5.63      2.52 o
   1   0  20       12.02        8.57      2.59 o
   2   0  20       93.54       96.29      5.39 o
   3   0  20        5.83        8.82      1.86 o
   4   0  20       61.04       53.75      4.70 o
   5   0  20       70.17       61.00      5.29 o
  -3   1  20        4.57        4.76      2.06 o
  -2   1  20        1.71        0.61      1.80 o
  -1   1  20       55.99       62.51      4.65 o
   0   1  20      194.19      196.06      8.25 o
   1   1  20        1.02        0.11      2.03 o
   2   1  20       66.21       72.22      3.23 o
   3   1  20        0.00        2.45      2.44 o
   4   1  20        0.10       -2.00      2.58 o
   5   1  20        0.02       -2.48      2.48 o
  -3   2  20        0.05        0.04      2.69 o
  -2   2  20       26.65       30.38      3.95 o
  -1   2  20        5.30        0.39      2.47 o
   0   2  20        0.03       -2.05      2.05 o
   1   2  20       51.71       49.57      3.98 o
   2   2  20        8.77       10.28      1.75 o
   3   2  20      119.08      115.78      6.09 o
   4   2  20      152.88      157.66      7.55 o
   5   2  20        5.75        3.33      2.74 o
  -2   3  20       20.90       22.84      3.63 o
  -1   3  20      110.78      124.23      6.45 o
   0   3  20        4.50        1.44      2.36 o
   1   3  20       44.52       42.19      2.61 o
   2   3  20        0.85       -2.08      2.08 o
   3   3  20       15.45       16.01      3.03 o
   4   3  20        2.27        0.78      2.37 o
  -2   4  20        0.24       -0.31      2.54 o
  -1   4  20        0.51        1.12      2.48 o
   0   4  20        0.17        2.51      2.27 o
   1   4  20        0.67        1.58      2.17 o
   2   4  20      159.52      166.99      7.56 o
   3   4  20      270.35      286.54     11.00 o
   4   4  20        2.36        0.72      2.36 o
  -1   5  20       18.25       16.38      3.16 o
   0   5  20       24.66       32.41      3.46 o
   1   5  20       16.55       10.80      2.70 o
   2   5  20      114.74      117.84      6.22 o
   3   5  20        2.01        1.50      2.33 o
   4   5  20        2.47        2.63      2.47 o
   0   6  20       37.55       33.17      3.52 o
   1   6  20       65.92       73.24      5.00 o
   2   6  20      270.46      281.23     10.94 o
   3   6  20        9.77        7.56      2.70 o
  -1  -4  21        0.05        1.14      2.79 o
   0  -4  21        3.49        6.19      2.79 o
   1  -4  21       18.95       19.69      3.43 o
  -2  -3  21        9.51       10.22      2.20 o
  -1  -3  21        8.03       10.73      2.07 o
   0  -3  21        0.01        2.66      2.45 o
   1  -3  21       71.67       81.46      5.48 o
   2  -3  21       81.10       88.45      5.64 o
  -2  -2  21        0.00        1.46      1.66 o
  -1  -2  21        5.50        5.68      2.00 o
   0  -2  21       29.97       32.21      3.92 o
   1  -2  21        9.26       12.53      3.01 o
   2  -2  21        0.47        2.03      2.36 o
   3  -2  21       11.40       13.28      2.84 o
  -2  -1  21        3.94        7.74      2.03 o
  -1  -1  21        9.21        9.93      2.21 o
   0  -1  21       19.84       27.87      3.67 o
   1  -1  21       75.44       83.79      5.30 o
   2  -1  21       21.66       26.49      3.49 o
   3  -1  21        0.97        2.98      2.21 o
   4  -1  21        8.42        4.16      3.17 o
  -2   0  21       34.14       36.09      3.36 o
  -1   0  21        1.73        0.36      2.42 o
   0   0  21        6.43        9.50      2.87 o
   1   0  21        0.00       -1.99      1.99 o
   2   0  21       36.07       42.21      4.02 o
   3   0  21       40.82       43.65      4.52 o
   4   0  21      151.37      163.91     10.74 o
  -2   1  21        2.20        2.56      2.71 o
  -1   1  21        1.66        5.68      2.60 o
   0   1  21       23.44       26.86      3.55 o
   1   1  21       20.71       15.20      2.90 o
   2   1  21       26.84       34.98      3.59 o
   3   1  21       72.61       68.12      4.99 o
   4   1  21      113.36      110.48      6.43 o
  -2   2  21        6.54        7.24      2.80 o
  -1   2  21        9.09       10.29      2.87 o
   0   2  21        5.20        5.31      2.62 o
   1   2  21       43.59       46.74      4.02 o
   2   2  21       92.61       97.77      5.87 o
   3   2  21      139.22      136.67      6.79 o
   4   2  21      150.04      157.57      7.74 o
  -2   3  21        1.17        5.39      2.70 o
  -1   3  21       10.27       14.63      3.06 o
   0   3  21       19.89       25.23      3.39 o
   1   3  21       52.23       59.50      4.25 o
   2   3  21      178.15      180.42      7.87 o
   3   3  21      262.27      263.66     10.43 o
   4   3  21        0.69       -2.33      2.33 o
  -1   4  21       16.38       15.84      3.20 o
   0   4  21        1.85        7.29      2.52 o
   1   4  21       72.54       74.55      4.76 o
   2   4  21       47.09       53.01      4.31 o
   3   4  21       70.84       74.84      5.27 o
   0   5  21       46.18       53.78      4.11 o
   1   5  21      151.19      170.41      7.64 o
   2   5  21      250.88      250.02     10.02 o
   3   5  21       18.69       14.70      3.20 o
  -1  -2  22       15.80       17.55      2.64 o
   0  -2  22       18.70       20.98      3.49 o
   1  -2  22        0.08        5.46      2.47 o
   2  -2  22        0.24        5.92      2.66 o
  -1  -1  22        0.72        6.23      2.62 o
   0  -1  22        0.02        2.47      2.46 o
   1  -1  22        0.06       -0.04      2.22 o
   2  -1  22        0.12        4.28      2.46 o
  -1   0  22       26.93       31.31      3.95 o
   0   0  22        0.29        3.67      2.48 o
   1   0  22       10.20        9.10      2.67 o
   2   0  22       17.81       19.29      3.12 o
  -1   1  22        1.79        0.84      2.53 o
   0   1  22        0.15        1.20      2.42 o
   1   1  22        0.02        5.03      2.51 o
   2   1  22       50.89       55.93      4.33 o
   3   1  22      148.06      149.66      7.15 o
  -1   2  22        0.18        6.86      2.69 o
   0   2  22       12.10       15.00      3.05 o
   1   2  22       87.49      100.95      5.71 o
   3   2  22       25.49       24.98      3.68 o
   0   3  22        4.04        7.78      2.71 o
   1   3  22        4.55        6.35      2.38 o
   2   3  22       39.46       38.25      3.96 o
   3   3  22       81.69       92.84      5.75 o
   2   4  22       28.24       31.57      3.83 o
   1   1  23        0.02        2.11      2.24 o
 
